# Supplementary material for: MicroRNA expression profiles in molecular subtypes of clear-cell renal cell carcinoma are associated with clinical outcome and repression of specific mRNA targets
Source: PLoS One. 2020 Sep 11;15(9):e0238809. doi: 10.1371/journal.pone.0238809 (PMC7485767; doi:10.1371/journal.pone.0238809)
Supplement: S1 Table — (XLSX) [file pone.0238809.s001.xlsx]

## Sheet: All
miRNA	ccrcc23 vs ccrcc14			OS since diagnosis				OS since stage IV				Time to metastasis				First line sunitinib/pazopanib: PR vs PD, Median (Q1-Q3)				First line sunitinib/pazopanib: progression free survival
	23_14 log2FC	P-value	FDR	HR (95% CI)	log2(HR)	P-value	FDR	HR (95% CI)	log2(HR)	P-value	FDR	HR (95% CI)	log2(HR)	P-value	FDR	Progressive disease	(Partial) Response	P-value	FDR	HR (95% CI)	P-value	FDR
hsa-let-7a-3p	0.136147	0.459891	0.59169	1.05	0.0703893	0.579	0.7491	1	0	0.9807	0.9889	1.07	0.0976108	0.3692	0.6843	5,3 [4,7-5,6]	5,1 [4,6-5,7]	0.5179	0.8559	1.05	0.621	0.8419
hsa-let-7a-5p	0.272274	0.0318786	0.0846695	0.91	-0.136062	0.4069	0.6187	0.93	-0.104697	0.5133	0.7665	0.88	-0.184425	0.2336	0.5795	14,8 [14,1-15,1]	14,8 [14,1-15,2]	0.7837	0.9394	0.86	0.2871	0.6007
hsa-let-7b-3p	0.140991	0.252854	0.390453	0.73	-0.454032	0.0022	0.0262	0.76	-0.395929	0.0135	0.1095	0.8	-0.321928	0.0177	0.2241	6,6 [6,3-6,9]	6,9 [6,5-7,0]	0.0908	0.7351	0.6	0.0035	0.0961
hsa-let-7b-5p	-0.128876	0.330068	0.477983	1.02	0.0285692	0.9262	0.9513	1.06	0.0840643	0.7601	0.878	0.92	-0.120294	0.6315	0.8461	13,4 [13,0-13,7]	13,4 [13,2-13,8]	0.4275	0.8189	1.18	0.4554	0.6957
hsa-let-7c-3p	.	.	.	0.9	-0.152003	0.3049	0.529	0.91	-0.136062	0.3547	0.6444	0.91	-0.136062	0.2904	0.6432	2,7 [2,3-3,5]	2,8 [1,6-4,0]	0.6253	0.8902	0.97	0.7763	0.9423
hsa-let-7c-5p	0.267157	0.0847062	0.180272	0.9	-0.152003	0.397	0.6089	0.91	-0.136062	0.431	0.7064	0.9	-0.152003	0.3532	0.68	11,5 [10,5-12,0]	11,8 [10,9-12,1]	0.2055	0.7449	0.84	0.201	0.4967
hsa-let-7d-3p	0.0228195	0.824315	0.882815	0.77	-0.37707	0.1299	0.3063	0.78	-0.358454	0.1603	0.4	0.85	-0.234465	0.3324	0.6771	8,4 [7,9-8,8]	8,4 [8,2-8,7]	0.8603	0.9765	1	0.9972	0.9994
hsa-let-7d-5p	0.181575	0.147287	0.271662	1.04	0.0565835	0.7543	0.8498	1.08	0.111031	0.5149	0.7665	0.93	-0.104697	0.4769	0.7416	10,3 [9,8-10,7]	10,5 [9,6-10,9]	0.6077	0.8815	1.03	0.8226	0.9577
hsa-let-7e-3p	0.188884	0.170118	0.298831	0.83	-0.268817	0.0541	0.1904	0.86	-0.217591	0.0992	0.318	0.86	-0.217591	0.0938	0.4307	5,1 [4,4-5,6]	4,8 [4,5-5,2]	0.4693	0.8434	0.91	0.3274	0.626
hsa-let-7e-5p	0.0665993	0.63358	0.736864	1.1	0.137504	0.3965	0.6089	1.16	0.214125	0.2001	0.4683	0.92	-0.120294	0.4188	0.7148	10,3 [9,8-10,7]	10,3 [9,9-10,8]	0.8714	0.9792	1.18	0.1697	0.456
hsa-let-7f-1-3p	0.311846	0.0415761	0.10457	0.95	-0.0740006	0.564	0.74	0.96	-0.0588937	0.5929	0.7958	0.97	-0.0439433	0.7469	0.89	4,7 [4,4-5,1]	4,6 [4,1-5,2]	10	10	0.9	0.2863	0.6007
hsa-let-7f-2-3p	0.358813	0.027133	0.073237	0.91	-0.136062	0.3655	0.5844	0.9	-0.152003	0.29	0.5693	0.96	-0.0588937	0.6535	0.8599	8,0 [7,2-8,2]	7,6 [7,0-8,0]	0.1046	0.7351	0.86	0.1599	0.44
hsa-let-7f-5p	0.11918	0.344984	0.491565	1.05	0.0703893	0.7511	0.8482	1.01	0.0143553	0.9615	0.9854	1.04	0.0565835	0.8141	0.9023	15,4 [14,9-15,6]	15,3 [14,8-15,7]	0.7092	0.9096	0.99	0.9494	0.9994
hsa-let-7g-3p	.	.	.	1.27	0.344828	0.0569	0.1916	1.15	0.201634	0.2695	0.5486	1.31	0.389567	0.0201	0.2336	2,3 [1,6-2,7]	1,6 [1,6-2,8]	0.3545	0.7929	0.99	0.9415	0.9994
hsa-let-7g-5p	0.0711278	0.549886	0.673661	1.25	0.321928	0.2048	0.4043	1.1	0.137504	0.5693	0.7837	1.26	0.333424	0.1715	0.507	14,8 [14,3-15,3]	14,7 [14,5-15,0]	0.2423	0.7484	1.03	0.8717	0.9772
hsa-let-7i-3p	-0.388142	0.0181461	0.0513975	1.25	0.321928	0.0625	0.1991	1.29	0.367371	0.0416	0.1896	1.07	0.0976108	0.5347	0.7741	6,8 [6,3-7,3]	6,5 [6,0-7,2]	0.29	0.7636	1.37	0.0173	0.1518
hsa-let-7i-5p	-0.64454	4.42961e-05	0.000445645	1.7	0.765535	9e-05	0.0022	1.51	0.594549	0.0013	0.0376	1.49	0.575312	0.0008	0.0383	15,5 [15,0-15,9]	15,2 [14,5-15,8]	0.1604	0.7351	1.56	0.0012	0.0835
hsa-miR-100-5p	-0.639376	0.00173692	0.00800911	1.12	0.163499	0.1958	0.3915	1.03	0.0426443	0.7808	0.8918	1.18	0.238787	0.0508	0.37	13,6 [12,8-14,0]	13,3 [12,8-14,0]	0.4867	0.8434	1.06	0.5476	0.7818
hsa-miR-101-3p	0.429297	0.0182678	0.0513975	0.91	-0.136062	0.3113	0.5374	0.88	-0.184425	0.132	0.3703	1.03	0.0426443	0.688	0.8654	9,4 [8,9-10,0]	9,6 [9,0-10,4]	0.5134	0.8559	0.88	0.2476	0.5472
hsa-miR-103a-2-5p	.	.	.	1.11	0.15056	0.3175	0.5429	1.17	0.226509	0.1362	0.3724	1.08	0.111031	0.4513	0.7344	2,9 [2,1-3,3]	1,9 [1,6-3,0]	0.0657	0.7351	1.26	0.0353	0.1969
hsa-miR-106a-5p	0.632837	0.00467095	0.0172306	0.91	-0.136062	0.2455	0.4644	0.95	-0.0740006	0.5479	0.7802	0.91	-0.136062	0.2367	0.5808	6,1 [5,0-6,6]	6,2 [5,4-6,9]	0.5882	0.8756	0.99	0.8885	0.9838
hsa-miR-106b-3p	-0.468599	0.00186079	0.00846276	1.33	0.411426	0.0549	0.1916	1.22	0.286881	0.1745	0.4224	1.37	0.454176	0.0237	0.2557	8,5 [8,0-8,8]	8,1 [7,8-8,6]	0.0498	0.7351	1.73	0.002	0.084
hsa-miR-106b-5p	0.00459296	0.970502	0.973434	1.06	0.0840643	0.7195	0.8312	1.01	0.0143553	0.9432	0.975	1.1	0.137504	0.5231	0.7741	8,4 [8,0-8,8]	8,4 [8,1-8,6]	10	10	1.17	0.4063	0.6609
hsa-miR-107	0.812845	1.07975e-05	0.000188673	0.88	-0.184425	0.0638	0.2011	0.91	-0.136062	0.2159	0.4901	0.89	-0.168123	0.1193	0.4564	8,1 [7,7-8,8]	8,1 [7,2-9,1]	0.7946	0.9394	0.84	0.0779	0.2973
hsa-miR-10a-3p	0.361756	0.0175652	0.0502727	1.04	0.0565835	0.7182	0.8312	1.02	0.0285692	0.8644	0.9374	1.01	0.0143553	0.8986	0.9595	7,1 [6,7-7,9]	7,1 [6,4-7,6]	0.527	0.8559	1.01	0.9426	0.9994
hsa-miR-10a-5p	0.173636	0.241316	0.379701	0.97	-0.0439433	0.8199	0.8969	0.95	-0.0740006	0.6849	0.8498	1	0	0.9707	0.9837	14,9 [14,4-15,5]	14,8 [14,5-15,3]	0.6988	0.9064	0.87	0.3126	0.6236
hsa-miR-10b-3p	0.469328	0.00239504	0.0098167	0.85	-0.234465	0.1154	0.2862	0.88	-0.184425	0.2321	0.5091	0.85	-0.234465	0.1182	0.4564	6,4 [6,0-7,0]	7,0 [6,4-7,4]	0.0698	0.7351	0.9	0.3576	0.6442
hsa-miR-10b-5p	0.358716	0.00872653	0.0284687	0.7	-0.514573	0.0116	0.0764	0.72	-0.473931	0.0165	0.1156	0.81	-0.304006	0.0803	0.4213	15,6 [15,2-16,3]	16,0 [15,6-16,5]	0.1046	0.7351	0.63	0.0066	0.0969
hsa-miR-1180-3p	-0.799161	0.00618058	0.0219785	1.05	0.0703893	0.6012	0.7621	1.04	0.0565835	0.6851	0.8498	1.04	0.0565835	0.6416	0.8543	7,3 [6,6-8,1]	7,3 [6,7-7,9]	0.7515	0.9337	1.05	0.6465	0.8458
hsa-miR-1185-1-3p	.	.	.	1.24	0.31034	0.0153	0.0916	1.22	0.286881	0.0253	0.1386	1.09	0.124328	0.2724	0.6233	3,4 [2,5-4,2]	2,6 [2,0-3,5]	0.1049	0.7351	1.1	0.2859	0.6007
hsa-miR-122-5p	-0.712905	0.0239269	0.0656507	1.03	0.0426443	0.5593	0.7385	0.97	-0.0439433	0.5513	0.7802	1.08	0.111031	0.158	0.4957	7,1 [4,4-8,1]	7,2 [6,4-8,0]	0.4035	0.8121	0.94	0.3882	0.6564
hsa-miR-1246	-1.59679	1.44495e-05	0.000218057	0.96	-0.0588937	0.5615	0.7389	0.98	-0.0291463	0.724	0.8627	0.97	-0.0439433	0.6816	0.8654	4,2 [3,6-5,9]	3,8 [3,1-5,1]	0.1934	0.7379	1.02	0.8007	0.9541
hsa-miR-1247-5p	.	.	.	1.19	0.250962	0.0128	0.0804	1.2	0.263034	0.0135	0.1095	1.09	0.124328	0.1908	0.5319	2,4 [1,6-3,4]	2,5 [1,6-3,1]	0.6857	0.9064	1.15	0.1221	0.3804
hsa-miR-1248	-0.144422	0.36765	0.508583	0.92	-0.120294	0.4247	0.6364	0.93	-0.104697	0.4873	0.7406	0.91	-0.136062	0.3818	0.6933	9,2 [8,5-9,4]	9,1 [8,5-9,7]	0.9719	10	0.93	0.5217	0.7616
hsa-miR-1249-3p	-0.43188	0.0730363	0.159527	1.04	0.0565835	0.673	0.8073	1	0	0.9867	0.9889	1.07	0.0976108	0.427	0.7207	4,1 [3,2-4,5]	4,3 [4,0-4,7]	0.087	0.7351	1.06	0.5787	0.8084
hsa-miR-125a-3p	-0.308584	0.155392	0.281638	0.98	-0.0291463	0.8871	0.9323	0.98	-0.0291463	0.8652	0.9374	0.97	-0.0439433	0.766	0.8951	3,8 [3,2-4,4]	3,8 [3,2-4,4]	0.9495	10	1.06	0.6209	0.8419
hsa-miR-125a-5p	0.137872	0.204577	0.334579	0.73	-0.454032	0.0524	0.1857	0.77	-0.37707	0.1024	0.3208	0.77	-0.37707	0.1038	0.4315	13,6 [13,2-14,1]	13,8 [13,4-14,1]	0.444	0.8295	0.79	0.2051	0.4978
hsa-miR-125b-1-3p	-0.894562	8.11958e-05	0.000709395	1.23	0.298658	0.0092	0.0682	1.19	0.250962	0.0234	0.1309	1.14	0.189034	0.0593	0.3879	5,4 [4,8-6,3]	5,4 [4,4-6,0]	0.4114	0.8121	1.22	0.0177	0.1518
hsa-miR-125b-2-3p	-0.180321	0.358496	0.502196	1.09	0.124328	0.4069	0.6187	1.1	0.137504	0.3548	0.6444	1.03	0.0426443	0.7464	0.89	4,5 [3,3-5,0]	4,6 [4,1-5,2]	0.5549	0.8641	1.08	0.4565	0.6957
hsa-miR-125b-5p	-0.033546	0.79953	0.864638	0.93	-0.104697	0.6209	0.771	0.9	-0.152003	0.5279	0.7707	0.95	-0.0740006	0.6772	0.8654	12,8 [12,5-13,1]	13,0 [12,5-13,3]	0.2423	0.7484	0.85	0.3666	0.646
hsa-miR-1260a	0.609469	0.0148402	0.0443868	0.7	-0.514573	9e-05	0.0002	0.73	-0.454032	9e-05	0.0016	0.81	-0.304006	0.0014	0.0592	7,8 [7,4-8,7]	8,2 [7,2-8,8]	0.6475	0.8909	0.84	0.0166	0.1518
hsa-miR-1260b	0.0459042	0.824077	0.882815	0.76	-0.395929	0.0037	0.0389	0.79	-0.340075	0.0144	0.1098	0.84	-0.251539	0.0413	0.3472	4,7 [4,3-5,3]	4,7 [4,4-5,6]	0.8825	0.9844	0.88	0.256	0.5569
hsa-miR-126-3p	0.249649	0.114584	0.227791	0.93	-0.104697	0.528	0.7164	0.92	-0.120294	0.4835	0.7391	0.93	-0.104697	0.5131	0.7711	14,3 [14,0-15,0]	14,5 [14,2-14,9]	0.29	0.7636	0.88	0.3512	0.6378
hsa-miR-126-5p	0.557878	0.00881416	0.0284687	0.84	-0.251539	0.0291	0.1363	0.85	-0.234465	0.029	0.1511	0.9	-0.152003	0.1345	0.4697	9,9 [9,2-10,7]	10,4 [9,9-11,1]	0.226	0.7449	0.79	0.0051	0.0969
hsa-miR-1269a	.	.	.	1.07	0.0976108	0.075	0.2196	1.06	0.0840643	0.133	0.3703	1.05	0.0703893	0.1196	0.4564	3,5 [1,6-7,7]	1,7 [1,6-4,2]	0.119	0.7351	1.07	0.1152	0.3764
hsa-miR-1270	0.0900674	0.732548	0.821642	0.83	-0.268817	0.0196	0.1059	0.87	-0.200913	0.0615	0.2406	0.89	-0.168123	0.1345	0.4697	4,9 [3,6-5,6]	5,0 [4,1-5,8]	0.4867	0.8434	0.99	0.8872	0.9838
hsa-miR-1271-5p	-0.135385	0.510627	0.630217	1.01	0.0143553	0.9354	0.9564	0.96	-0.0588937	0.6	0.7958	1.09	0.124328	0.2844	0.633	5,4 [4,7-6,0]	5,5 [4,8-6,1]	0.5225	0.8559	0.98	0.8176	0.9577
hsa-miR-1273g-3p	.	.	.	0.87	-0.200913	0.0739	0.2194	0.92	-0.120294	0.2267	0.507	0.88	-0.184425	0.0609	0.3879	3,4 [2,7-4,0]	3,1 [2,3-4,5]	0.9887	10	1.01	0.8511	0.9685
hsa-miR-127-3p	-1.71979	1.05845e-09	3.51406e-07	1.2	0.263034	0.0072	0.0603	1.22	0.286881	0.0049	0.0676	1.09	0.124328	0.1699	0.507	8,7 [7,8-9,7]	8,5 [7,8-9,3]	0.7515	0.9337	1.22	0.0115	0.134
hsa-miR-127-5p	.	.	.	1.35	0.432959	0.0006	0.0142	1.34	0.422233	0.0008	0.0255	1.15	0.201634	0.0896	0.4236	3,0 [2,1-3,8]	2,6 [2,1-3,6]	0.5438	0.8641	1.27	0.0087	0.1141
hsa-miR-1277-3p	.	.	.	0.98	-0.0291463	0.8586	0.9149	1.03	0.0426443	0.6993	0.8568	0.91	-0.136062	0.2678	0.6171	3,6 [3,0-4,2]	3,3 [2,7-3,9]	0.1766	0.7351	1.01	0.8969	0.9864
hsa-miR-1277-5p	.	.	.	0.81	-0.304006	0.0331	0.1455	0.83	-0.268817	0.0465	0.2011	0.83	-0.268817	0.0432	0.3569	3,0 [2,5-3,4]	3,3 [2,7-3,8]	0.2203	0.7449	0.88	0.264	0.5704
hsa-miR-128-3p	-0.0393051	0.846582	0.895652	1.06	0.0840643	0.61	0.7671	1.03	0.0426443	0.7476	0.874	1.02	0.0285692	0.8614	0.9311	8,7 [7,9-9,1]	8,4 [8,0-8,9]	0.6275	0.8902	0.99	0.9056	0.9864
hsa-miR-1285-3p	-0.351771	0.0461026	0.112545	1.01	0.0143553	0.8924	0.9334	1.02	0.0285692	0.8465	0.9283	1	0	0.9969	0.9969	4,4 [4,0-5,0]	4,1 [3,8-4,5]	0.1216	0.7351	1.1	0.3714	0.646
hsa-miR-1287-5p	-0.0557034	0.751049	0.832261	1.07	0.0976108	0.5824	0.7491	1.04	0.0565835	0.7171	0.8568	1.1	0.137504	0.4087	0.7095	4,5 [4,0-5,2]	4,6 [3,9-5,0]	0.6884	0.9064	1.14	0.313	0.6236
hsa-miR-1290	-1.52731	1.42668e-05	0.000218057	0.98	-0.0291463	0.7094	0.8312	1	0	0.9836	0.9889	0.96	-0.0588937	0.432	0.7237	4,9 [3,9-5,7]	4,1 [3,4-4,9]	0.1075	0.7351	1.05	0.5084	0.7493
hsa-miR-1291	-0.779187	0.00276304	0.0111869	0.96	-0.0588937	0.6388	0.7796	0.96	-0.0588937	0.6677	0.8482	1	0	0.9653	0.9837	4,0 [3,5-5,2]	4,3 [3,9-4,9]	0.5738	0.8641	1	0.9857	0.9994
hsa-miR-1292-5p	.	.	.	1.14	0.189034	0.1926	0.3886	1.2	0.263034	0.0689	0.2606	1.01	0.0143553	0.8916	0.9547	2,8 [2,2-3,3]	2,8 [1,6-3,2]	0.5107	0.8559	1.17	0.1472	0.4262
hsa-miR-129-5p	.	.	.	0.97	-0.0439433	0.6143	0.7683	1.01	0.0143553	0.8894	0.9568	0.95	-0.0740006	0.4095	0.7095	3,4 [2,4-4,3]	3,1 [2,1-3,9]	0.4937	0.8521	1.01	0.8377	0.9608
hsa-miR-1296-5p	0.0984832	0.492292	0.612139	0.85	-0.234465	0.1283	0.3063	0.89	-0.168123	0.2564	0.5376	0.89	-0.168123	0.2623	0.615	5,8 [5,6-6,4]	5,7 [5,2-6,0]	0.173	0.7351	1.02	0.8659	0.974
hsa-miR-1299	0.037071	0.939509	0.953874	1.09	0.124328	0.0564	0.1916	1.08	0.111031	0.0994	0.318	1.06	0.0840643	0.1557	0.4957	5,0 [2,2-6,7]	3,9 [2,3-5,4]	0.3069	0.7636	1.05	0.3827	0.6564
hsa-miR-1301-3p	-0.771365	7.65454e-05	0.00068684	1.42	0.505891	0.0028	0.0318	1.38	0.464668	0.0055	0.0709	1.24	0.31034	0.0485	0.37	6,1 [5,6-6,7]	5,8 [5,2-6,3]	0.1046	0.7351	1.39	0.0156	0.1513
hsa-miR-1303	-0.343548	0.182491	0.312304	1.04	0.0565835	0.614	0.7683	1.07	0.0976108	0.3846	0.6589	0.97	-0.0439433	0.697	0.8654	6,4 [5,8-7,2]	6,4 [5,3-7,4]	0.9607	10	1.09	0.3216	0.626
hsa-miR-1304-3p	.	.	.	1.01	0.0143553	0.912	0.9431	0.98	-0.0291463	0.8118	0.9131	1.05	0.0703893	0.5411	0.7773	2,8 [2,5-3,3]	2,6 [1,6-2,9]	0.065	0.7351	1.12	0.2495	0.5472
hsa-miR-1306-5p	.	.	.	0.89	-0.168123	0.2923	0.518	0.85	-0.234465	0.1749	0.4224	0.96	-0.0588937	0.7196	0.8829	2,9 [2,5-3,5]	3,0 [2,5-3,4]	0.6462	0.8909	0.91	0.4919	0.737
hsa-miR-1307-3p	-1.37309	4.78987e-07	1.44567e-05	1.31	0.389567	0.0025	0.0295	1.28	0.356144	0.0077	0.0825	1.18	0.238787	0.0391	0.3411	7,0 [6,4-7,7]	6,4 [5,6-7,2]	0.0386	0.7001	1.31	0.0097	0.1186
hsa-miR-1307-5p	-0.480222	0.096344	0.199914	1.07	0.0976108	0.2617	0.481	1.07	0.0976108	0.2957	0.5738	1.06	0.0840643	0.3083	0.6616	7,4 [6,5-8,2]	6,8 [6,1-7,6]	0.2314	0.7449	1.14	0.0729	0.2877
hsa-miR-130a-3p	0.129201	0.373918	0.515107	0.93	-0.104697	0.4398	0.6526	0.91	-0.136062	0.3474	0.636	0.94	-0.0892673	0.5175	0.7711	7,7 [6,3-8,0]	7,7 [7,2-8,1]	0.444	0.8295	0.8	0.1207	0.3804
hsa-miR-130b-3p	-0.365729	0.0827938	0.177339	1.22	0.286881	0.0596	0.1959	1.24	0.31034	0.0352	0.1739	1.08	0.111031	0.4069	0.7095	4,3 [3,7-5,2]	4,3 [3,6-4,7]	0.2774	0.7636	1.11	0.3484	0.6353
hsa-miR-130b-5p	.	.	.	1.08	0.111031	0.4342	0.6462	0.95	-0.0740006	0.5996	0.7958	1.17	0.226509	0.0777	0.4213	3,4 [2,9-4,5]	3,6 [3,2-4,1]	0.9944	10	0.99	0.9493	0.9994
hsa-miR-132-3p	-0.304185	0.0501267	0.118872	1.16	0.214125	0.1764	0.369	1.1	0.137504	0.3623	0.6485	1.1	0.137504	0.3106	0.662	6,5 [5,8-7,0]	6,3 [5,7-6,8]	0.2314	0.7449	1.03	0.8087	0.9562
hsa-miR-132-5p	-0.271659	0.11702	0.227791	1.05	0.0703893	0.7179	0.8312	1.09	0.124328	0.5258	0.7701	0.97	-0.0439433	0.7669	0.8951	6,1 [5,5-6,7]	5,7 [5,2-6,1]	0.0355	0.7001	1.18	0.2166	0.5095
hsa-miR-133a-3p	.	.	.	0.96	-0.0588937	0.6668	0.8073	0.95	-0.0740006	0.5437	0.7802	0.97	-0.0439433	0.735	0.8898	2,7 [2,1-3,2]	3,3 [1,6-4,3]	0.1063	0.7351	0.92	0.3602	0.646
hsa-miR-133a-5p	.	.	.	1.19	0.250962	0.1037	0.2691	1.13	0.176323	0.2462	0.5297	1.15	0.201634	0.1414	0.4754	2,4 [1,6-2,7]	2,8 [1,6-3,3]	0.1153	0.7351	0.98	0.8976	0.9864
hsa-miR-134-5p	-1.61421	4.73967e-09	7.86786e-07	1.27	0.344828	0.0017	0.0247	1.26	0.333424	0.0019	0.0496	1.11	0.15056	0.1006	0.4315	5,0 [3,8-6,2]	4,6 [3,9-5,3]	0.3296	0.7636	1.26	0.0038	0.0961
hsa-miR-135a-5p	0.938308	0.00693146	0.0239713	0.84	-0.251539	0.0007	0.0142	0.87	-0.200913	0.0042	0.0609	0.89	-0.168123	0.0152	0.2089	6,1 [5,2-7,6]	6,5 [4,5-8,2]	0.6375	0.8909	0.86	0.0031	0.095
hsa-miR-135b-5p	-0.591676	0.0248758	0.0676949	1.17	0.226509	0.0455	0.1707	1.15	0.201634	0.0708	0.2635	1.05	0.0703893	0.4421	0.7278	6,7 [5,4-7,8]	6,7 [5,7-7,6]	0.7729	0.9394	0.97	0.7638	0.9387
hsa-miR-136-3p	-0.57454	0.00881585	0.0284687	1.14	0.189034	0.0939	0.2523	1.19	0.250962	0.0414	0.1896	1.03	0.0426443	0.7181	0.8829	4,6 [3,8-5,4]	4,5 [3,8-5,2]	0.9944	10	1.07	0.4044	0.6609
hsa-miR-136-5p	.	.	.	1.09	0.124328	0.1115	0.2798	1.1	0.137504	0.1002	0.318	1.05	0.0703893	0.3709	0.6843	3,4 [2,7-4,4]	2,4 [1,6-3,7]	0.0487	0.7351	1.16	0.0396	0.2069
hsa-miR-138-5p	-1.78536	4.3092e-06	9.46725e-05	1.08	0.111031	0.1124	0.2805	1.09	0.124328	0.1036	0.3222	1.05	0.0703893	0.2761	0.6233	4,7 [1,6-5,8]	3,1 [2,3-3,8]	0.2506	0.7626	1.1	0.0889	0.3308
hsa-miR-139-3p	-0.0306688	0.917636	0.945897	0.86	-0.217591	0.0719	0.2148	0.87	-0.200913	0.0869	0.2967	0.94	-0.0892673	0.3647	0.6843	4,1 [3,6-4,9]	4,6 [4,1-5,1]	0.1774	0.7351	0.91	0.3211	0.626
hsa-miR-139-5p	0.288621	0.161085	0.28599	0.88	-0.184425	0.0375	0.1555	0.9	-0.152003	0.1025	0.3208	0.89	-0.168123	0.0513	0.37	8,9 [8,2-9,1]	9,0 [8,2-9,4]	0.5225	0.8559	0.86	0.0535	0.2446
hsa-miR-1-3p	0.168643	0.503609	0.623874	0.96	-0.0588937	0.6043	0.7621	0.95	-0.0740006	0.4877	0.7406	1	0	0.9818	0.9892	7,9 [6,9-8,6]	9,0 [8,2-9,6]	0.0062	0.4695	0.86	0.0692	0.2813
hsa-miR-140-3p	0.179249	0.35828	0.502196	1.06	0.0840643	0.623	0.771	1.01	0.0143553	0.9333	0.9724	1.07	0.0976108	0.4842	0.7478	9,4 [8,9-9,6]	9,1 [8,8-9,6]	0.9215	0.9985	0.96	0.7225	0.9086
hsa-miR-140-5p	0.508164	0.00573582	0.0206988	0.94	-0.0892673	0.5302	0.7164	0.97	-0.0439433	0.7316	0.865	0.89	-0.168123	0.1975	0.5337	10,1 [9,5-11,1]	10,2 [9,8-10,9]	0.9495	10	0.86	0.1912	0.4887
hsa-miR-141-3p	.	.	.	0.99	-0.0144996	0.8678	0.9162	1.01	0.0143553	0.931	0.9724	0.98	-0.0291463	0.6785	0.8654	3,2 [2,5-3,8]	3,1 [2,1-4,4]	0.783	0.9394	0.95	0.4844	0.7293
hsa-miR-142-3p	-0.31772	0.209383	0.339099	1.15	0.201634	0.0885	0.241	1.09	0.124328	0.3099	0.5962	1.12	0.163499	0.1466	0.4893	10,2 [9,1-11,6]	9,8 [9,2-10,6]	0.2654	0.7626	1.07	0.4234	0.666
hsa-miR-142-5p	-0.034073	0.884331	0.926177	1.11	0.15056	0.2476	0.4646	1.05	0.0703893	0.5708	0.7837	1.12	0.163499	0.167	0.505	7,8 [6,7-8,3]	7,5 [6,7-8,2]	0.4693	0.8434	1.02	0.8232	0.9577
hsa-miR-143-3p	-0.200331	0.25114	0.389619	0.97	-0.0439433	0.771	0.8643	0.94	-0.0892673	0.5501	0.7802	1.03	0.0426443	0.7887	0.9023	14,9 [14,1-15,6]	15,4 [14,8-16,2]	0.0882	0.7351	0.94	0.6431	0.8458
hsa-miR-143-5p	-0.119322	0.488424	0.609612	0.96	-0.0588937	0.6729	0.8073	0.92	-0.120294	0.4024	0.6817	1.05	0.0703893	0.6014	0.8299	9,0 [8,6-9,8]	9,6 [9,2-10,2]	0.0225	0.622	0.94	0.6085	0.8372
hsa-miR-144-3p	0.556193	0.0870161	0.184009	0.95	-0.0740006	0.3206	0.5429	0.95	-0.0740006	0.3385	0.6247	0.97	-0.0439433	0.5735	0.8061	6,2 [4,6-7,3]	6,6 [4,9-7,9]	0.5502	0.8641	1.03	0.6648	0.8647
hsa-miR-144-5p	0.326999	0.286857	0.430934	0.94	-0.0892673	0.3433	0.5627	0.94	-0.0892673	0.2945	0.5738	0.99	-0.0144996	0.9179	0.9671	5,6 [4,9-7,0]	6,2 [4,7-7,5]	0.4867	0.8434	1.02	0.7671	0.9387
hsa-miR-145-3p	-0.0280512	0.878739	0.923232	0.9	-0.152003	0.3514	0.5696	0.91	-0.136062	0.4305	0.7064	0.91	-0.136062	0.401	0.7095	9,6 [8,8-10,5]	10,1 [9,6-10,4]	0.0547	0.7351	0.92	0.5357	0.7721
hsa-miR-145-5p	0.376711	0.0582933	0.133472	0.86	-0.217591	0.0775	0.2254	0.89	-0.168123	0.1521	0.3857	0.87	-0.200913	0.0867	0.4234	14,3 [13,8-15,4]	15,0 [14,2-15,5]	0.1106	0.7351	0.89	0.1755	0.4668
hsa-miR-1468-5p	.	.	.	0.87	-0.200913	0.1459	0.3311	0.91	-0.136062	0.3273	0.6115	0.87	-0.200913	0.1336	0.4697	3,3 [2,7-4,1]	3,4 [2,8-3,9]	0.7301	0.9311	0.88	0.2256	0.5226
hsa-miR-146a-5p	-1.05092	3.3341e-05	0.000368973	1.17	0.226509	0.0627	0.1991	1.08	0.111031	0.357	0.6458	1.22	0.286881	0.0083	0.1564	13,0 [12,2-13,9]	12,5 [11,9-13,3]	0.2156	0.7449	1.16	0.1239	0.3826
hsa-miR-146b-3p	-0.822773	0.00224879	0.0096961	1.2	0.263034	0.0282	0.1363	1.15	0.201634	0.0797	0.2781	1.18	0.238787	0.0309	0.3024	4,7 [3,8-5,1]	4,2 [3,3-5,3]	0.0832	0.7351	1.14	0.099	0.35
hsa-miR-146b-5p	-0.815876	0.000375257	0.00249142	1.46	0.545968	9e-05	0.0004	1.33	0.411426	0.0005	0.0231	1.35	0.432959	0.0001	0.0119	11,5 [11,2-12,7]	11,5 [10,6-12,5]	0.2314	0.7449	1.19	0.0277	0.1867
hsa-miR-147b	-1.34241	9.34826e-05	0.000775905	1.08	0.111031	0.2092	0.4093	1.05	0.0703893	0.4496	0.7238	1.06	0.0840643	0.3174	0.6733	4,1 [3,0-5,3]	4,0 [2,6-4,6]	0.2927	0.7636	1.16	0.0222	0.1626
hsa-miR-148a-3p	0.0499783	0.790287	0.857436	1.01	0.0143553	0.8916	0.9334	0.98	-0.0291463	0.8386	0.9272	1.08	0.111031	0.4307	0.7237	14,0 [13,3-14,4]	13,4 [12,9-14,7]	0.4523	0.8314	0.95	0.6442	0.8458
hsa-miR-148a-5p	-0.158577	0.420283	0.563938	1.19	0.250962	0.065	0.2021	1.19	0.250962	0.0761	0.2781	1.11	0.15056	0.1975	0.5337	6,4 [5,8-7,2]	6,3 [5,5-7,2]	0.5316	0.8559	1.27	0.0258	0.1801
hsa-miR-148b-3p	0.261175	0.0588978	0.133932	0.96	-0.0588937	0.7295	0.8364	0.93	-0.104697	0.5512	0.7802	1.05	0.0703893	0.6809	0.8654	10,4 [10,1-10,7]	10,4 [10,1-10,9]	0.8163	0.9479	0.86	0.2447	0.5472
hsa-miR-149-5p	-0.779637	0.000122145	0.000965525	1.38	0.464668	0.0018	0.0247	1.43	0.516015	0.0006	0.0231	1.09	0.124328	0.3475	0.6771	6,3 [5,8-7,3]	6,0 [5,4-6,6]	0.0373	0.7001	1.41	0.0055	0.0969
hsa-miR-150-5p	-0.436358	0.0470332	0.113978	1.09	0.124328	0.3582	0.5746	1	0	0.9739	0.9876	1.11	0.15056	0.1942	0.5337	10,4 [9,5-11,1]	10,2 [9,5-10,9]	0.5316	0.8559	0.98	0.8593	0.9719
hsa-miR-151a-3p	-0.552575	0.000690784	0.00409536	1.16	0.214125	0.145	0.3308	1.1	0.137504	0.3601	0.6485	1.2	0.263034	0.0643	0.3945	10,3 [9,7-11,2]	10,3 [9,6-11,0]	0.4867	0.8434	1.2	0.1516	0.4262
hsa-miR-151a-5p	0.129399	0.39513	0.539849	0.79	-0.340075	0.1671	0.3562	0.91	-0.136062	0.5568	0.7802	0.81	-0.304006	0.2019	0.5379	8,7 [8,1-8,9]	8,6 [8,4-9,0]	0.6028	0.8815	1.12	0.5383	0.7734
hsa-miR-152-3p	-0.0293178	0.840081	0.893933	1.12	0.163499	0.2476	0.4646	1.02	0.0285692	0.8603	0.9374	1.21	0.275007	0.0301	0.3024	8,4 [7,8-9,4]	8,5 [8,0-9,1]	0.5225	0.8559	1	0.9643	0.9994
hsa-miR-152-5p	.	.	.	1.13	0.176323	0.1784	0.369	1.12	0.163499	0.2032	0.4707	1.11	0.15056	0.2467	0.5894	3,3 [2,8-3,9]	3,2 [1,6-4,0]	0.3111	0.7636	1.19	0.0678	0.2798
hsa-miR-154-5p	.	.	.	1.13	0.176323	0.1488	0.3344	1.24	0.31034	0.0177	0.1164	0.99	-0.0144996	0.8444	0.9216	3,4 [2,7-3,9]	3,3 [2,5-3,9]	0.5442	0.8641	1.2	0.0539	0.2446
hsa-miR-155-5p	-0.616199	0.0129867	0.0391961	1.18	0.238787	0.0387	0.1583	1.08	0.111031	0.3128	0.598	1.17	0.226509	0.0313	0.3024	11,6 [10,8-12,7]	11,1 [10,3-12,0]	0.1446	0.7351	1.07	0.4249	0.666
hsa-miR-15a-5p	0.165053	0.270816	0.410552	0.91	-0.136062	0.3882	0.6078	0.91	-0.136062	0.4513	0.724	0.93	-0.104697	0.477	0.7416	7,9 [7,5-8,2]	7,9 [7,4-8,2]	0.9832	10	0.97	0.8137	0.957
hsa-miR-15b-3p	-0.23402	0.251074	0.389619	1.07	0.0976108	0.4881	0.683	1.07	0.0976108	0.4757	0.7345	1.06	0.0840643	0.5309	0.7741	6,2 [5,6-6,6]	5,6 [5,3-6,4]	0.1003	0.7351	1.25	0.0526	0.2446
hsa-miR-15b-5p	0.111872	0.596243	0.706973	0.96	-0.0588937	0.4913	0.6833	0.97	-0.0439433	0.5934	0.7958	0.95	-0.0740006	0.3857	0.6949	8,3 [7,7-9,3]	8,5 [7,6-9,0]	10	10	0.94	0.3913	0.6564
hsa-miR-16-1-3p	.	.	.	0.94	-0.0892673	0.5799	0.7491	0.92	-0.120294	0.4424	0.7218	0.96	-0.0588937	0.74	0.89	2,7 [2,2-3,3]	2,7 [1,6-3,1]	0.5945	0.8803	1.18	0.211	0.5015
hsa-miR-16-2-3p	-0.129446	0.567097	0.68714	1.16	0.214125	0.1252	0.3007	1.16	0.214125	0.1225	0.3543	1.11	0.15056	0.2542	0.6011	4,4 [3,7-5,2]	4,1 [3,2-4,8]	0.1818	0.7351	1.14	0.2043	0.4978
hsa-miR-16-5p	0.0576061	0.755294	0.833082	1.02	0.0285692	0.828	0.9015	1.01	0.0143553	0.9163	0.9697	1.02	0.0285692	0.8588	0.9311	12,1 [11,2-12,2]	11,9 [11,4-12,2]	0.6577	0.902	0.99	0.9375	0.9994
hsa-miR-17-3p	-0.126492	0.434272	0.576168	1.29	0.367371	0.0377	0.1555	1.25	0.321928	0.0603	0.24	1.11	0.15056	0.3339	0.6771	5,2 [4,8-5,3]	4,9 [4,2-5,3]	0.0989	0.7351	1.24	0.1042	0.3562
hsa-miR-17-5p	0.0701519	0.720528	0.810899	1.07	0.0976108	0.5194	0.7088	1.03	0.0426443	0.7924	0.9017	1.07	0.0976108	0.4742	0.7416	10,7 [10,0-11,2]	10,4 [9,9-10,9]	0.2105	0.7449	0.98	0.8443	0.9655
hsa-miR-181a-2-3p	0.211649	0.173783	0.300499	0.94	-0.0892673	0.5923	0.754	0.92	-0.120294	0.4722	0.7345	1.03	0.0426443	0.7735	0.8958	7,1 [6,6-7,7]	6,9 [6,6-7,6]	0.8936	0.9871	0.93	0.6018	0.834
hsa-miR-181a-3p	0.158399	0.189008	0.317915	1.02	0.0285692	0.8953	0.9334	0.88	-0.184425	0.3757	0.6485	1.2	0.263034	0.158	0.4957	7,3 [6,8-7,4]	6,7 [6,3-7,3]	0.0338	0.7001	1.06	0.7174	0.9072
hsa-miR-181a-5p	0.377974	0.00105664	0.00548133	0.87	-0.200913	0.2539	0.4705	0.88	-0.184425	0.251	0.5301	0.9	-0.152003	0.3663	0.6843	13,6 [13,3-14,0]	13,6 [13,1-14,1]	0.9271	0.9998	0.82	0.1494	0.4262
hsa-miR-181b-5p	0.289949	0.0166722	0.0481318	0.92	-0.120294	0.5351	0.7209	0.88	-0.184425	0.3135	0.598	0.99	-0.0144996	0.9387	0.973	10,7 [10,2-11,2]	10,8 [10,3-11,3]	0.6176	0.8873	0.86	0.2914	0.6014
hsa-miR-181c-3p	.	.	.	1.07	0.0976108	0.4812	0.6826	1.01	0.0143553	0.944	0.975	1.07	0.0976108	0.4152	0.7113	3,5 [2,9-4,0]	3,1 [2,3-3,9]	0.4023	0.8121	1.19	0.1012	0.3532
hsa-miR-181c-5p	0.128764	0.48408	0.60647	0.87	-0.200913	0.1557	0.3432	0.89	-0.168123	0.2746	0.5515	0.88	-0.184425	0.166	0.505	6,5 [6,0-6,9]	6,5 [6,0-7,0]	0.8936	0.9871	1	0.9859	0.9994
hsa-miR-181d-5p	0.203614	0.225652	0.360175	0.81	-0.304006	0.0436	0.1704	0.85	-0.234465	0.1126	0.3386	0.85	-0.234465	0.0743	0.4209	6,9 [6,4-7,4]	7,1 [6,4-7,6]	0.5979	0.8803	0.94	0.5579	0.7921
hsa-miR-182-5p	-1.21685	2.58452e-07	8.58062e-06	1.25	0.321928	0.0017	0.0247	1.24	0.31034	0.0021	0.0509	1.14	0.189034	0.0498	0.37	9,2 [7,6-10,0]	8,6 [7,8-10,0]	0.388	0.8121	1.11	0.1445	0.4233
hsa-miR-183-5p	-1.3562	1.74385e-08	1.24802e-06	1.2	0.263034	0.0107	0.0739	1.21	0.275007	0.0054	0.0709	1.08	0.111031	0.2269	0.566	8,1 [6,8-8,9]	7,6 [6,8-8,4]	0.4035	0.8121	1.09	0.2334	0.5352
hsa-miR-185-3p	-0.942978	0.00303413	0.0119215	1.11	0.15056	0.1302	0.3063	1.11	0.15056	0.1361	0.3724	1.08	0.111031	0.2844	0.633	4,5 [3,8-4,8]	4,1 [3,7-4,8]	0.2963	0.7636	1.23	0.0195	0.1579
hsa-miR-185-5p	-0.683621	0.000406536	0.00259558	1.41	0.495695	0.0008	0.0163	1.34	0.422233	0.0031	0.0581	1.28	0.356144	0.0198	0.2336	10,0 [9,3-10,2]	9,4 [8,9-9,8]	0.1864	0.7351	1.68	9e-05	0.0184
hsa-miR-186-5p	-0.00830085	0.950878	0.962474	1.42	0.505891	0.0329	0.1455	1.31	0.389567	0.0905	0.3045	1.36	0.443607	0.0462	0.37	12,1 [11,7-12,5]	11,8 [11,4-12,3]	0.2055	0.7449	1.22	0.2107	0.5015
hsa-miR-187-3p	.	.	.	0.92	-0.120294	0.2505	0.468	0.89	-0.168123	0.1261	0.358	1.01	0.0143553	0.8388	0.9199	2,7 [1,6-3,4]	2,9 [1,6-3,8]	0.4042	0.8121	0.9	0.2065	0.4978
hsa-miR-188-5p	.	.	.	0.99	-0.0144996	0.9066	0.9397	1.08	0.111031	0.522	0.7692	0.93	-0.104697	0.5563	0.7942	2,7 [1,6-3,3]	2,4 [1,6-3,0]	0.5069	0.8555	1.04	0.7664	0.9387
hsa-miR-18a-3p	-0.57503	0.00347058	0.013398	1.1	0.137504	0.3928	0.6089	1.08	0.111031	0.4724	0.7345	1.09	0.124328	0.3749	0.6843	4,9 [4,4-5,2]	4,7 [4,1-5,1]	0.2995	0.7636	1.23	0.1107	0.3669
hsa-miR-18a-5p	-0.314229	0.0821597	0.177124	1.18	0.238787	0.1727	0.3647	1.1	0.137504	0.4268	0.7064	1.06	0.0840643	0.5371	0.7741	6,2 [5,7-7,1]	6,1 [5,5-6,5]	0.2105	0.7449	1.29	0.067	0.2791
hsa-miR-190a-5p	0.42175	0.0672254	0.148792	0.81	-0.304006	0.0053	0.0498	0.84	-0.251539	0.0172	0.1164	0.89	-0.168123	0.079	0.4213	5,4 [4,3-6,2]	5,7 [4,7-6,5]	0.4315	0.8232	0.9	0.1865	0.4878
hsa-miR-190b	.	.	.	1.04	0.0565835	0.7076	0.8312	1.04	0.0565835	0.6895	0.853	1.04	0.0565835	0.6663	0.8654	1,8 [1,6-2,4]	2,1 [1,6-3,1]	0.2723	0.7636	0.98	0.8471	0.9662
hsa-miR-191-5p	0.0117044	0.926016	0.945897	1.12	0.163499	0.4195	0.6307	1.16	0.214125	0.3068	0.5926	0.98	-0.0291463	0.865	0.9328	12,4 [11,7-12,9]	12,4 [12,0-12,6]	0.4114	0.8121	1	0.9794	0.9994
hsa-miR-192-3p	.	.	.	0.96	-0.0588937	0.638	0.7796	0.91	-0.136062	0.2709	0.5491	1.08	0.111031	0.3462	0.6771	2,6 [1,6-3,5]	3,2 [2,3-3,8]	0.3266	0.7636	0.92	0.4023	0.6609
hsa-miR-192-5p	-0.0880738	0.705403	0.802033	0.81	-0.304006	0.0106	0.0739	0.82	-0.286304	0.0108	0.0981	0.95	-0.0740006	0.4929	0.7586	11,4 [9,9-12,3]	11,8 [11,2-12,5]	0.0809	0.7351	0.82	0.0177	0.1518
hsa-miR-193a-3p	-0.540687	0.0101439	0.0317714	1.07	0.0976108	0.4566	0.6665	1.1	0.137504	0.3177	0.6009	0.98	-0.0291463	0.799	0.9023	5,5 [4,7-6,1]	5,5 [4,8-6,0]	0.9775	10	1.18	0.092	0.3379
hsa-miR-193a-5p	-0.763652	0.000745229	0.00426579	1.23	0.298658	0.0355	0.1491	1.17	0.226509	0.1186	0.3498	1.15	0.201634	0.1501	0.4938	7,4 [6,8-8,0]	7,6 [6,9-8,2]	0.3094	0.7636	1.25	0.0656	0.2791
hsa-miR-193b-3p	-1.19203	2.83292e-05	0.00032432	1.28	0.356144	0.0002	0.0074	1.26	0.333424	0.0003	0.0175	1.13	0.176323	0.0483	0.37	9,2 [8,2-9,9]	8,6 [7,7-9,3]	0.2595	0.7626	1.34	0.0003	0.038
hsa-miR-193b-5p	-1.07887	0.00190246	0.00853534	1.27	0.344828	0.0004	0.0118	1.26	0.333424	0.0005	0.0231	1.11	0.15056	0.096	0.4307	4,0 [3,3-5,0]	4,1 [3,3-4,4]	0.8218	0.9518	1.37	9e-05	0.0201
hsa-miR-194-3p	.	.	.	0.85	-0.234465	0.0503	0.1812	0.9	-0.152003	0.2313	0.5091	0.86	-0.217591	0.0693	0.4032	3,0 [2,4-3,8]	3,7 [2,4-4,3]	0.1474	0.7351	0.93	0.4232	0.666
hsa-miR-194-5p	0.370083	0.133191	0.249826	0.74	-0.434403	0.0001	0.0044	0.77	-0.37707	0.0006	0.0231	0.89	-0.168123	0.0751	0.4209	11,1 [9,3-11,5]	11,7 [10,4-12,3]	0.0217	0.622	0.81	0.0053	0.0969
hsa-miR-195-3p	-0.149243	0.478115	0.60258	1.03	0.0426443	0.7508	0.8482	0.99	-0.0144996	0.9436	0.975	1.04	0.0565835	0.6779	0.8654	6,0 [5,1-6,9]	6,2 [5,2-6,8]	0.9047	0.9946	0.94	0.5023	0.7428
hsa-miR-195-5p	0.127534	0.535081	0.657951	0.96	-0.0588937	0.6368	0.7796	0.97	-0.0439433	0.7077	0.8568	0.94	-0.0892673	0.4038	0.7095	8,4 [7,4-9,1]	8,7 [8,2-9,3]	0.2207	0.7449	0.82	0.0587	0.264
hsa-miR-196a-5p	0.224823	0.1793	0.308432	0.82	-0.286304	0.0645	0.202	0.78	-0.358454	0.023	0.1309	0.92	-0.120294	0.411	0.7095	10,2 [9,1-10,8]	10,5 [10,1-10,8]	0.2963	0.7636	0.7	0.0057	0.0969
hsa-miR-196b-5p	0.20788	0.314234	0.461618	1	0	0.9634	0.9807	0.95	-0.0740006	0.5629	0.7837	1.04	0.0565835	0.6318	0.8461	9,7 [8,6-10,3]	9,0 [8,6-9,8]	0.3437	0.7724	0.91	0.3206	0.626
hsa-miR-197-3p	-0.330111	0.00858564	0.0284687	1.2	0.263034	0.1719	0.3647	1.12	0.163499	0.4049	0.6834	1.15	0.201634	0.2182	0.5584	9,0 [8,6-9,2]	8,7 [8,3-9,0]	0.1354	0.7351	1.24	0.2232	0.5196
hsa-miR-199a-5p	-0.166597	0.367025	0.508583	1.1	0.137504	0.3878	0.6078	1.08	0.111031	0.4462	0.7235	1.01	0.0143553	0.9274	0.9679	12,6 [11,4-13,3]	12,5 [11,8-12,8]	0.6679	0.9035	1	0.9964	0.9994
hsa-miR-199b-5p	-0.929601	0.000165402	0.0012203	1.29	0.367371	0.0007	0.0142	1.25	0.321928	0.0039	0.0609	1.17	0.226509	0.014	0.2045	10,0 [9,2-10,5]	9,2 [8,1-10,1]	0.0961	0.7351	1.11	0.1521	0.4262
hsa-miR-19a-3p	0.0908384	0.636988	0.736864	0.88	-0.184425	0.1937	0.3892	0.92	-0.120294	0.3356	0.6245	0.84	-0.251539	0.0556	0.3822	9,5 [8,8-10,2]	9,4 [8,7-9,9]	0.2654	0.7626	0.96	0.6728	0.8677
hsa-miR-19b-1-5p	.	.	.	1.07	0.0976108	0.5816	0.7491	1.06	0.0840643	0.6324	0.8225	1.03	0.0426443	0.8144	0.9023	3,0 [2,3-3,4]	2,7 [1,6-3,3]	0.2217	0.7449	1.18	0.2013	0.4967
hsa-miR-19b-3p	0.0825889	0.635571	0.736864	0.9	-0.152003	0.3214	0.5429	0.94	-0.0892673	0.5408	0.7802	0.84	-0.251539	0.0838	0.4213	11,4 [10,8-12,2]	11,3 [10,7-11,7]	0.388	0.8121	0.95	0.6377	0.8458
hsa-miR-200a-3p	0.138904	0.438075	0.576168	0.84	-0.251539	0.1047	0.2696	0.91	-0.136062	0.3637	0.6485	0.87	-0.200913	0.128	0.4686	10,8 [9,8-11,6]	10,9 [10,4-11,3]	10	10	0.75	0.017	0.1518
hsa-miR-200a-5p	-0.68662	0.00493578	0.0180075	1.03	0.0426443	0.6781	0.809	1.02	0.0285692	0.801	0.9091	1.03	0.0426443	0.7274	0.8871	5,6 [4,7-6,1]	5,2 [4,6-6,0]	0.5316	0.8559	0.94	0.5332	0.7709
hsa-miR-200b-3p	-0.175702	0.32914	0.477983	0.93	-0.104697	0.5175	0.7088	1	0	0.9857	0.9889	0.89	-0.168123	0.1835	0.5235	10,4 [9,6-11,1]	10,5 [9,8-11,0]	0.6884	0.9064	0.82	0.0956	0.3474
hsa-miR-200b-5p	-0.153301	0.437343	0.576168	1.03	0.0426443	0.7394	0.8413	1.02	0.0285692	0.8393	0.9272	1.04	0.0565835	0.5906	0.8225	4,2 [3,2-5,2]	4,4 [3,9-4,8]	0.3365	0.7718	0.89	0.2388	0.5393
hsa-miR-200c-3p	0.0776242	0.773376	0.847396	0.95	-0.0740006	0.4704	0.6759	0.97	-0.0439433	0.6683	0.8482	0.95	-0.0740006	0.4666	0.7398	7,7 [7,0-8,4]	7,6 [6,8-8,8]	0.8493	0.9688	0.85	0.0474	0.2364
hsa-miR-203a-3p	-0.201657	0.389071	0.533766	1.14	0.189034	0.0809	0.2294	1.11	0.15056	0.1519	0.3857	1.12	0.163499	0.1033	0.4315	5,1 [4,0-6,2]	5,5 [4,0-6,3]	0.9944	10	0.94	0.3441	0.63
hsa-miR-204-3p	0.660798	0.0533741	0.12479	0.83	-0.268817	0.016	0.0934	0.9	-0.152003	0.1922	0.4568	0.82	-0.286304	0.0086	0.1564	2,8 [1,6-3,8]	3,9 [2,9-4,5]	0.0556	0.7351	0.93	0.3699	0.646
hsa-miR-204-5p	0.909466	0.000765346	0.00430669	0.73	-0.454032	9e-05	9e-05	0.8	-0.321928	0.0001	0.009	0.81	-0.304006	9e-05	0.0119	10,0 [7,3-11,2]	10,9 [10,3-11,5]	0.1409	0.7351	0.84	0.0026	0.095
hsa-miR-20a-5p	0.14901	0.444706	0.57899	1.11	0.15056	0.3217	0.5429	1.03	0.0426443	0.7818	0.8918	1.12	0.163499	0.2529	0.6011	12,2 [11,6-12,4]	11,8 [10,9-12,2]	0.0719	0.7351	0.95	0.6801	0.8698
hsa-miR-20b-5p	0.604543	0.0119081	0.0362706	0.92	-0.120294	0.3038	0.529	0.96	-0.0588937	0.5778	0.7886	0.94	-0.0892673	0.4436	0.7278	6,7 [6,3-7,3]	6,9 [5,9-7,3]	0.8163	0.9479	1.02	0.838	0.9608
hsa-miR-210-3p	-0.171504	0.398419	0.542112	1.07	0.0976108	0.5125	0.7073	0.96	-0.0588937	0.7065	0.8568	1.17	0.226509	0.1136	0.4497	10,3 [8,8-11,2]	10,6 [10,1-11,1]	0.1484	0.7351	0.97	0.813	0.957
hsa-miR-210-5p	0.0457502	0.847092	0.895652	1	0	0.9918	0.9966	0.97	-0.0439433	0.6801	0.8482	1.08	0.111031	0.3375	0.6771	3,6 [2,7-4,7]	4,4 [3,6-5,0]	0.045	0.7351	0.93	0.3918	0.6564
hsa-miR-2110	-1.05612	0.00101305	0.00534287	1.06	0.0840643	0.5448	0.7275	1.06	0.0840643	0.5013	0.7561	1.02	0.0285692	0.7979	0.9023	3,9 [3,5-4,3]	4,0 [3,3-4,4]	0.9159	0.9948	1.17	0.0994	0.35
hsa-miR-211-5p	.	.	.	0.79	-0.340075	0.0145	0.0889	0.8	-0.321928	0.0164	0.1156	0.88	-0.184425	0.1591	0.4957	2,5 [1,6-3,3]	3,1 [2,1-4,0]	0.0854	0.7351	0.86	0.1299	0.3933
hsa-miR-212-5p	-0.624608	0.00237268	0.0098167	1.36	0.443607	0.0013	0.0215	1.27	0.344828	0.0134	0.1095	1.29	0.367371	0.0025	0.0795	4,3 [3,9-4,9]	3,8 [3,3-4,4]	0.0131	0.4695	1.23	0.0343	0.1969
hsa-miR-21-3p	-0.754379	0.000882654	0.00480395	1.49	0.575312	9e-05	0.0004	1.33	0.411426	0.0007	0.0231	1.32	0.400538	0.0009	0.0386	7,5 [6,8-8,1]	7,1 [6,5-7,9]	0.4114	0.8121	1.24	0.016	0.1513
hsa-miR-214-3p	-0.243524	0.193063	0.322094	1.09	0.124328	0.3671	0.5847	1.11	0.15056	0.2604	0.5405	0.98	-0.0291463	0.786	0.9023	7,2 [6,4-7,7]	7,3 [6,8-8,0]	0.6126	0.8858	1.03	0.7722	0.9423
hsa-miR-214-5p	-0.557056	0.00156486	0.00731738	1.09	0.124328	0.4429	0.655	1.1	0.137504	0.4112	0.6914	0.99	-0.0144996	0.9094	0.9646	7,2 [6,2-7,8]	6,9 [6,4-7,5]	0.5979	0.8803	1.06	0.6309	0.8458
hsa-miR-215-5p	.	.	.	0.93	-0.104697	0.3882	0.6078	0.91	-0.136062	0.2377	0.5163	1.02	0.0285692	0.7913	0.9023	2,7 [1,6-3,8]	3,3 [2,4-4,2]	0.19	0.7351	0.96	0.646	0.8458
hsa-miR-21-5p	-0.440764	0.00825624	0.0279701	1.69	0.757023	9e-05	0.0026	1.35	0.432959	0.0144	0.1098	1.55	0.632268	0.0001	0.0119	17,0 [16,4-17,9]	16,9 [16,6-17,3]	0.4867	0.8434	1.14	0.3269	0.626
hsa-miR-216a-5p	.	.	.	0.95	-0.0740006	0.5408	0.7243	0.97	-0.0439433	0.7548	0.8764	0.95	-0.0740006	0.529	0.7741	3,4 [2,7-3,9]	3,4 [2,6-4,4]	0.8823	0.9844	0.96	0.6257	0.8429
hsa-miR-217	0.488593	0.132528	0.249826	1.07	0.0976108	0.4163	0.6279	1.07	0.0976108	0.3742	0.6485	1.02	0.0285692	0.7524	0.8942	4,0 [3,1-4,7]	3,9 [3,4-4,8]	0.9102	0.9948	1	0.9737	0.9994
hsa-miR-218-5p	-0.146235	0.444367	0.57899	1.02	0.0285692	0.8278	0.9015	1.02	0.0285692	0.816	0.9131	1.02	0.0285692	0.8082	0.9023	7,5 [6,5-8,4]	7,3 [6,7-8,1]	0.4955	0.8521	0.97	0.7661	0.9387
hsa-miR-221-3p	-0.289966	0.111542	0.224436	1.41	0.495695	0.0016	0.0246	1.31	0.389567	0.0175	0.1164	1.3	0.378512	0.0075	0.1557	11,6 [10,7-12,3]	11,0 [10,7-11,5]	0.0741	0.7351	1.53	0.0015	0.0835
hsa-miR-221-5p	-0.0174512	0.927061	0.945897	1.29	0.367371	0.0159	0.0934	1.15	0.201634	0.1952	0.4613	1.3	0.378512	0.005	0.1234	6,5 [5,5-7,0]	5,9 [5,6-6,3]	0.139	0.7351	1.19	0.1251	0.3838
hsa-miR-222-3p	-0.607953	0.00118983	0.0060773	1.34	0.422233	0.0038	0.0389	1.19	0.250962	0.0785	0.2781	1.34	0.422233	0.003	0.0876	8,7 [7,4-9,2]	8,0 [7,5-8,6]	0.1604	0.7351	1.3	0.0288	0.1867
hsa-miR-223-3p	-0.891376	4.56253e-06	9.46725e-05	1.3	0.378512	0.0061	0.0534	1.19	0.250962	0.0796	0.2781	1.26	0.333424	0.0109	0.191	8,9 [7,9-9,1]	7,9 [7,4-8,3]	0.0055	0.4695	1.27	0.0285	0.1867
hsa-miR-223-5p	.	.	.	1.17	0.226509	0.0803	0.2293	1.14	0.189034	0.1732	0.4224	1.14	0.189034	0.1107	0.4446	3,9 [3,4-5,3]	3,3 [2,3-4,1]	0.0104	0.4695	1.34	0.006	0.0969
hsa-miR-22-3p	-1.02967	1.55309e-05	0.000224185	1.24	0.31034	0.0339	0.1455	1.29	0.367371	0.0148	0.1098	1.07	0.0976108	0.4748	0.7416	14,2 [13,5-14,6]	13,9 [13,4-14,2]	0.2423	0.7484	1.34	0.0209	0.1626
hsa-miR-224-3p	-0.435214	0.0560587	0.129911	0.98	-0.0291463	0.8673	0.9162	0.96	-0.0588937	0.7025	0.8568	1	0	0.9876	0.9901	4,3 [3,5-4,9]	4,3 [3,6-5,1]	0.7946	0.9394	0.94	0.5741	0.8058
hsa-miR-224-5p	-1.19425	0.000134057	0.00101152	1.24	0.31034	0.0054	0.0498	1.12	0.163499	0.1504	0.3857	1.22	0.286881	0.0052	0.1234	5,2 [4,0-6,4]	4,4 [3,8-5,0]	0.0591	0.7351	1.12	0.1484	0.4262
hsa-miR-22-5p	-0.198938	0.1896	0.317915	1.18	0.238787	0.2535	0.4705	1.15	0.201634	0.3226	0.6052	1.13	0.176323	0.3559	0.6804	7,3 [6,8-7,8]	7,2 [6,6-7,6]	0.5786	0.8641	1.17	0.3298	0.626
hsa-miR-2277-5p	-0.509488	0.0482835	0.11616	1.18	0.238787	0.0684	0.2084	1.14	0.189034	0.1389	0.3776	1.14	0.189034	0.1272	0.4686	4,1 [3,8-4,4]	4,0 [3,4-4,6]	0.7568	0.9337	1.19	0.076	0.2951
hsa-miR-2355-3p	.	.	.	1.19	0.250962	0.0479	0.1755	1.18	0.238787	0.0606	0.24	1.1	0.137504	0.2449	0.5894	3,0 [2,4-3,5]	3,1 [1,6-3,3]	0.5341	0.8568	1.29	0.0049	0.0969
hsa-miR-2392	0.265534	0.334197	0.480317	0.77	-0.37707	0.0006	0.0142	0.84	-0.251539	0.0196	0.1218	0.81	-0.304006	0.0007	0.0383	5,3 [4,7-6,7]	6,1 [5,4-6,7]	0.2207	0.7449	0.85	0.0331	0.1954
hsa-miR-23a-3p	0.00183308	0.987932	0.987932	1.06	0.0840643	0.6309	0.7762	1.03	0.0426443	0.81	0.9131	1.03	0.0426443	0.7695	0.8958	12,1 [11,5-12,4]	12,0 [11,6-12,4]	0.8054	0.9449	0.98	0.9033	0.9864
hsa-miR-23b-3p	0.461459	0.00622283	0.0219785	0.81	-0.304006	0.0074	0.0611	0.84	-0.251539	0.0349	0.1739	0.87	-0.200913	0.0382	0.3397	9,8 [9,1-10,4]	10,4 [9,6-10,7]	0.0908	0.7351	0.84	0.0223	0.1626
hsa-miR-23b-5p	0.268323	0.205744	0.334839	0.91	-0.136062	0.3013	0.5282	0.93	-0.104697	0.4493	0.7238	0.92	-0.120294	0.3466	0.6771	4,4 [3,8-4,6]	4,3 [3,7-5,0]	0.7356	0.9337	1	0.9898	0.9994
hsa-miR-23c	0.463222	0.0158662	0.0462068	0.89	-0.168123	0.0779	0.2254	0.9	-0.152003	0.1219	0.3543	0.92	-0.120294	0.1773	0.5155	8,7 [7,9-9,2]	9,0 [8,0-9,6]	0.2775	0.7636	0.85	0.0521	0.2446
hsa-miR-24-2-5p	.	.	.	1.09	0.124328	0.4747	0.6799	1.06	0.0840643	0.6399	0.8277	1.09	0.124328	0.4104	0.7095	2,8 [2,2-3,3]	2,7 [1,6-3,4]	0.7817	0.9394	1	0.9834	0.9994
hsa-miR-24-3p	-0.190412	0.172995	0.300499	1.09	0.124328	0.4552	0.6665	1.08	0.111031	0.5032	0.7564	0.97	-0.0439433	0.7723	0.8958	11,9 [11,0-12,4]	11,6 [11,2-12,0]	0.4275	0.8189	0.95	0.6749	0.868
hsa-miR-25-3p	-0.0767407	0.569581	0.68764	1.07	0.0976108	0.6866	0.815	0.92	-0.120294	0.584	0.7915	1.3	0.378512	0.0691	0.4032	11,0 [10,8-11,9]	11,1 [10,8-11,4]	0.6781	0.9064	0.98	0.8997	0.9864
hsa-miR-26a-2-3p	0.142478	0.460051	0.59169	1.11	0.15056	0.2312	0.4504	1.06	0.0840643	0.4594	0.7318	1.1	0.137504	0.277	0.6233	3,8 [3,2-4,2]	4,0 [3,3-4,3]	0.6424	0.8909	1.17	0.1172	0.3774
hsa-miR-26a-5p	0.260734	0.0973169	0.200678	0.93	-0.104697	0.4693	0.6759	0.93	-0.104697	0.4748	0.7345	0.94	-0.0892673	0.518	0.7711	16,0 [15,3-16,3]	16,0 [15,6-16,3]	0.6781	0.9064	0.81	0.0923	0.3379
hsa-miR-26b-3p	0.0125756	0.925677	0.945897	1.08	0.111031	0.4922	0.6833	1.06	0.0840643	0.5556	0.7802	1.09	0.124328	0.438	0.7278	4,7 [4,4-5,0]	4,7 [4,0-5,2]	0.9271	0.9998	1.08	0.495	0.7388
hsa-miR-26b-5p	0.213284	0.219958	0.352782	0.87	-0.200913	0.1792	0.369	0.87	-0.200913	0.1567	0.393	0.92	-0.120294	0.3535	0.68	11,5 [10,9-11,8]	11,6 [11,2-12,0]	0.1336	0.7351	0.77	0.016	0.1513
hsa-miR-27a-3p	-0.051447	0.709389	0.802116	1.13	0.176323	0.3526	0.5696	1.01	0.0143553	0.9299	0.9724	1.14	0.189034	0.2735	0.6233	13,4 [12,7-13,6]	13,2 [12,6-13,5]	0.3228	0.7636	0.87	0.3647	0.646
hsa-miR-27a-5p	-0.245117	0.324481	0.474571	1.08	0.111031	0.3426	0.5627	1.04	0.0565835	0.6162	0.8108	1.05	0.0703893	0.537	0.7741	6,1 [5,3-7,4]	5,8 [5,2-6,6]	0.3957	0.8121	1.17	0.053	0.2446
hsa-miR-27b-3p	0.265936	0.056347	0.129911	0.75	-0.415037	0.0193	0.1058	0.75	-0.415037	0.015	0.1098	0.89	-0.168123	0.3416	0.6771	13,4 [13,1-14,1]	13,9 [13,6-14,4]	0.1168	0.7351	0.7	0.0129	0.1418
hsa-miR-27b-5p	0.034388	0.866124	0.912868	0.95	-0.0740006	0.6209	0.771	0.96	-0.0588937	0.6771	0.8482	0.98	-0.0291463	0.8252	0.9094	4,5 [4,0-5,2]	4,8 [4,3-5,3]	0.2899	0.7636	1.05	0.6668	0.8647
hsa-miR-28-3p	-0.133723	0.218147	0.351578	1.39	0.475085	0.057	0.1916	1.07	0.0976108	0.7078	0.8568	1.67	0.739848	0.0017	0.0641	9,7 [9,4-10,3]	9,7 [9,4-10,1]	0.9607	10	1.01	0.9586	0.9994
hsa-miR-28-5p	-0.107655	0.292409	0.437296	1.2	0.263034	0.2552	0.471	1.1	0.137504	0.5694	0.7837	1.14	0.189034	0.3497	0.6785	8,5 [8,2-9,1]	8,7 [8,4-9,0]	0.5316	0.8559	0.92	0.6231	0.8419
hsa-miR-296-5p	-1.13956	0.000273051	0.00192879	1.23	0.298658	0.0088	0.0678	1.21	0.275007	0.0122	0.1062	1.12	0.163499	0.1019	0.4315	4,3 [3,1-4,9]	3,8 [2,8-4,7]	0.3764	0.8121	1.33	0.0012	0.0835
hsa-miR-299-3p	.	.	.	1.25	0.321928	0.0246	0.1254	1.29	0.367371	0.0106	0.0981	1.03	0.0426443	0.7288	0.8871	3,2 [2,1-4,0]	3,1 [2,3-3,7]	0.6768	0.9064	1.31	0.0095	0.1186
hsa-miR-299-5p	.	.	.	1.09	0.124328	0.4075	0.6187	1.14	0.189034	0.2376	0.5163	1	0	0.9827	0.9892	2,4 [1,6-2,7]	2,5 [1,6-3,3]	0.3419	0.7724	1.01	0.9631	0.9994
hsa-miR-29a-3p	-0.135156	0.344769	0.491565	1.29	0.367371	0.084	0.2355	1.23	0.298658	0.1451	0.3829	1.08	0.111031	0.5169	0.7711	13,5 [12,8-14,0]	13,2 [12,8-13,7]	0.3094	0.7636	1.1	0.5181	0.7588
hsa-miR-29a-5p	.	.	.	1.16	0.214125	0.046	0.171	1.17	0.226509	0.0352	0.1739	1.1	0.137504	0.1724	0.507	2,5 [2,4-3,3]	2,7 [1,6-3,8]	0.8029	0.9443	1.22	0.0189	0.1573
hsa-miR-29b-1-5p	0.085192	0.58281	0.695363	0.91	-0.136062	0.3813	0.6054	0.93	-0.104697	0.5166	0.7665	0.91	-0.136062	0.3567	0.6804	5,6 [5,2-6,0]	5,7 [5,2-6,3]	0.5643	0.8641	1	0.978	0.9994
hsa-miR-29b-2-5p	.	.	.	0.9	-0.152003	0.3303	0.5517	1	0	0.9816	0.9889	0.84	-0.251539	0.0948	0.4307	2,5 [2,2-3,2]	3,2 [2,8-3,6]	0.0373	0.7001	0.95	0.6801	0.8698
hsa-miR-29b-3p	-0.245676	0.131079	0.249826	1.22	0.286881	0.1511	0.3379	1.19	0.250962	0.1919	0.4568	1.04	0.0565835	0.7639	0.8951	9,9 [9,5-10,6]	9,8 [9,4-10,1]	0.2423	0.7484	1.02	0.881	0.9838
hsa-miR-29c-3p	0.203726	0.144453	0.267924	0.84	-0.251539	0.1922	0.3886	0.92	-0.120294	0.5174	0.7665	0.79	-0.340075	0.0775	0.4213	9,5 [9,0-9,9]	9,9 [9,2-10,2]	0.1774	0.7351	0.88	0.4126	0.6615
hsa-miR-29c-5p	-0.206558	0.348644	0.494657	1.03	0.0426443	0.8145	0.8953	1.05	0.0703893	0.6341	0.8225	1.01	0.0143553	0.9228	0.9671	8,0 [7,6-8,6]	8,3 [8,0-8,7]	0.3094	0.7636	1.1	0.4284	0.666
hsa-miR-301a-3p	.	.	.	1.19	0.250962	0.0612	0.1991	1.18	0.238787	0.0793	0.2781	1.14	0.189034	0.1247	0.4672	3,4 [2,7-4,2]	3,3 [1,6-3,7]	0.121	0.7351	1.02	0.827	0.9577
hsa-miR-301a-5p	.	.	.	1.25	0.321928	0.0553	0.1916	1.18	0.238787	0.1402	0.3788	1.21	0.275007	0.0854	0.4213	2,8 [2,4-3,7]	2,9 [2,3-3,4]	0.9605	10	0.99	0.9611	0.9994
hsa-miR-3065-5p	0.345854	0.168132	0.296914	1.01	0.0143553	0.9144	0.9435	1.02	0.0285692	0.8213	0.9161	1	0	0.9523	0.983	4,1 [3,3-4,8]	3,9 [2,9-4,4]	0.3799	0.8121	1.02	0.7833	0.945
hsa-miR-3074-3p	0.0181591	0.923368	0.945897	0.98	-0.0291463	0.8196	0.8969	1	0	0.967	0.9876	0.95	-0.0740006	0.6123	0.8399	3,8 [3,3-4,5]	4,2 [3,6-4,7]	0.2836	0.7636	1	0.9948	0.9994
hsa-miR-3074-5p	.	.	.	1.23	0.298658	0.0491	0.1784	1.21	0.275007	0.0638	0.2476	1.1	0.137504	0.335	0.6771	3,1 [2,9-3,4]	2,9 [1,6-3,6]	0.319	0.7636	1.1	0.3744	0.6488
hsa-miR-30a-3p	0.518061	0.00138185	0.00674666	0.76	-0.395929	0.0082	0.0651	0.79	-0.340075	0.0196	0.1218	0.87	-0.200913	0.1498	0.4938	11,2 [9,6-11,9]	11,4 [10,6-11,9]	0.3228	0.7636	0.75	0.013	0.1418
hsa-miR-30a-5p	0.24317	0.11354	0.22708	0.91	-0.136062	0.3573	0.5746	0.9	-0.152003	0.2607	0.5405	1.02	0.0285692	0.815	0.9023	14,1 [13,0-14,8]	14,3 [13,5-15,2]	0.2654	0.7626	0.84	0.1059	0.3562
hsa-miR-30b-3p	0.0824422	0.739572	0.826726	0.93	-0.104697	0.4096	0.6199	0.97	-0.0439433	0.7158	0.8568	0.9	-0.152003	0.2433	0.5894	3,7 [2,7-3,9]	3,8 [3,4-4,2]	0.2079	0.7449	1.07	0.4964	0.7388
hsa-miR-30b-5p	0.26126	0.103791	0.212708	0.81	-0.304006	0.0955	0.2535	0.87	-0.200913	0.2672	0.5465	0.85	-0.234465	0.182	0.5231	12,1 [11,6-12,7]	12,3 [11,8-12,6]	0.7092	0.9096	0.96	0.7798	0.9441
hsa-miR-30c-1-3p	0.225014	0.310406	0.460067	1.11	0.15056	0.2436	0.4644	1.13	0.176323	0.2062	0.4745	1.07	0.0976108	0.4098	0.7095	4,7 [4,4-5,1]	4,5 [4,2-5,2]	0.358	0.7929	1.16	0.1506	0.4262
hsa-miR-30c-2-3p	0.25575	0.236807	0.374381	0.88	-0.184425	0.199	0.3946	0.91	-0.136062	0.3702	0.6485	0.94	-0.0892673	0.4256	0.7207	8,9 [8,1-9,6]	9,0 [8,1-9,6]	0.6077	0.8815	0.96	0.7118	0.9026
hsa-miR-30c-5p	0.608493	0.00101386	0.00534287	0.8	-0.321928	0.011	0.0743	0.84	-0.251539	0.0513	0.2175	0.85	-0.234465	0.0513	0.37	12,9 [11,8-13,5]	13,0 [12,0-13,4]	0.5596	0.8641	0.77	0.0099	0.1187
hsa-miR-30d-3p	0.474578	0.00149344	0.00708317	0.91	-0.136062	0.2758	0.4988	0.88	-0.184425	0.1108	0.3352	1.04	0.0565835	0.6775	0.8654	5,2 [4,5-5,6]	5,2 [4,6-5,7]	0.8328	0.9596	0.91	0.3045	0.6199
hsa-miR-30d-5p	0.0402316	0.744727	0.829696	0.95	-0.0740006	0.7293	0.8364	0.89	-0.168123	0.4436	0.7218	1.09	0.124328	0.5082	0.7665	12,9 [12,5-13,5]	13,1 [12,7-13,6]	0.29	0.7636	0.84	0.3346	0.626
hsa-miR-30e-3p	0.502816	0.000440382	0.00275862	0.82	-0.286304	0.1051	0.2696	0.82	-0.286304	0.1091	0.334	0.96	-0.0588937	0.696	0.8654	9,7 [9,3-10,3]	9,9 [9,3-10,3]	0.9159	0.9948	0.88	0.3778	0.6521
hsa-miR-30e-5p	0.268446	0.0368367	0.0940752	0.94	-0.0892673	0.6034	0.7621	0.93	-0.104697	0.5358	0.7771	1.03	0.0426443	0.8069	0.9023	10,4 [10,2-11,1]	10,6 [9,9-11,0]	0.7409	0.9337	1.01	0.9351	0.9994
hsa-miR-3135b	-0.936084	3.44747e-05	0.000369213	1.02	0.0285692	0.8368	0.9024	1.01	0.0143553	0.9124	0.9697	1.02	0.0285692	0.8113	0.9023	8,5 [7,7-9,0]	8,5 [8,0-9,1]	0.6475	0.8909	1.09	0.3916	0.6564
hsa-miR-3158-3p	.	.	.	1.05	0.0703893	0.5372	0.7216	1.02	0.0285692	0.8166	0.9131	1.09	0.124328	0.265	0.615	3,8 [2,7-4,3]	3,7 [3,1-4,3]	0.9944	10	1.2	0.0489	0.2384
hsa-miR-31-5p	-1.20038	0.000498179	0.00300719	1.08	0.111031	0.1778	0.369	1.03	0.0426443	0.5542	0.7802	1.08	0.111031	0.1071	0.438	4,8 [3,8-5,7]	4,4 [2,7-6,0]	0.3159	0.7636	1.04	0.4794	0.7273
hsa-miR-3173-5p	.	.	.	1.05	0.0703893	0.7004	0.826	0.96	-0.0588937	0.7348	0.8665	1.15	0.201634	0.2217	0.5596	2,7 [1,6-3,3]	2,6 [1,6-3,2]	0.8702	0.9792	1.03	0.8054	0.9547
hsa-miR-3184-5p	-0.636997	0.00122978	0.00611324	1.27	0.344828	0.0322	0.1446	1.22	0.286881	0.0777	0.2781	1.2	0.263034	0.0902	0.4236	6,7 [6,4-7,2]	6,7 [6,4-7,2]	0.9607	10	1.21	0.1918	0.4887
hsa-miR-320a	-0.632623	0.00434272	0.0165722	1.28	0.356144	0.0011	0.0189	1.24	0.31034	0.0037	0.0609	1.13	0.176323	0.1255	0.4672	10,3 [9,7-10,8]	10,3 [9,8-10,6]	0.8273	0.9557	1.23	0.0206	0.1626
hsa-miR-320b	-0.597843	0.0364117	0.0937107	1.25	0.321928	0.002	0.0247	1.22	0.286881	0.0042	0.0609	1.13	0.176323	0.0854	0.4213	6,1 [5,7-6,6]	6,2 [5,7-6,7]	0.569	0.8641	1.24	0.0088	0.1141
hsa-miR-320c	-1.92301	8.35239e-07	2.16761e-05	1.14	0.189034	0.056	0.1916	1.15	0.201634	0.0278	0.147	1.04	0.0565835	0.5562	0.7942	4,1 [3,8-4,9]	4,1 [3,4-5,0]	0.9832	10	1.19	0.0303	0.1871
hsa-miR-320d	.	.	.	1.26	0.333424	0.0072	0.0603	1.19	0.250962	0.0416	0.1896	1.16	0.214125	0.0566	0.3838	2,5 [1,6-3,0]	2,6 [1,6-3,4]	0.6458	0.8909	1.24	0.0226	0.1626
hsa-miR-32-3p	.	.	.	1.16	0.214125	0.1362	0.3168	1.11	0.15056	0.2859	0.5668	1.13	0.176323	0.1947	0.5337	3,8 [2,9-4,4]	3,0 [1,6-3,6]	0.0276	0.6967	1.17	0.1612	0.4409
hsa-miR-324-3p	.	.	.	1.04	0.0565835	0.7484	0.8482	1.08	0.111031	0.4681	0.7345	1.02	0.0285692	0.8168	0.9023	2,6 [1,6-2,9]	2,6 [1,6-3,3]	0.8143	0.9479	1.21	0.1051	0.3562
hsa-miR-324-5p	-0.199178	0.195174	0.323988	1.08	0.111031	0.5704	0.7441	1.08	0.111031	0.5538	0.7802	1.06	0.0840643	0.6183	0.8448	6,8 [6,2-7,3]	6,6 [6,1-6,9]	0.1075	0.7351	1.32	0.0711	0.2856
hsa-miR-32-5p	0.0949824	0.621816	0.732067	1.03	0.0426443	0.7165	0.8312	1.01	0.0143553	0.9305	0.9724	1.04	0.0565835	0.6232	0.8448	6,1 [5,6-6,7]	5,9 [5,4-6,4]	0.3728	0.8099	1.04	0.6532	0.8521
hsa-miR-326	.	.	.	1.25	0.321928	0.0445	0.1704	1.22	0.286881	0.0696	0.2611	1.19	0.250962	0.096	0.4307	3,1 [2,7-3,5]	3,0 [2,3-3,3]	0.1763	0.7351	1.2	0.1502	0.4262
hsa-miR-328-3p	-0.529886	0.0307789	0.0824079	0.93	-0.104697	0.4883	0.683	0.96	-0.0588937	0.6779	0.8482	0.98	-0.0291463	0.8367	0.9197	7,8 [7,5-8,4]	7,8 [7,4-8,6]	0.9719	10	1.04	0.731	0.9142
hsa-miR-329-3p	.	.	.	1.16	0.214125	0.0919	0.2485	1.3	0.378512	0.008	0.0825	0.97	-0.0439433	0.6642	0.8654	3,7 [2,9-4,7]	3,5 [3,0-4,0]	0.4352	0.8268	1.25	0.0308	0.1871
hsa-miR-330-3p	-0.244892	0.150107	0.275334	1.22	0.286881	0.0426	0.1683	1.22	0.286881	0.0548	0.2283	1.13	0.176323	0.168	0.505	5,4 [4,9-5,9]	5,1 [4,8-5,8]	0.4194	0.8137	1.14	0.2492	0.5472
hsa-miR-330-5p	-0.792478	0.000128256	0.000990257	1.3	0.378512	0.009	0.0678	1.18	0.238787	0.0901	0.3045	1.29	0.367371	0.0049	0.1234	5,0 [4,4-5,7]	4,9 [4,3-5,4]	0.316	0.7636	1.26	0.0397	0.2069
hsa-miR-331-3p	-0.324081	0.107052	0.216715	1.18	0.238787	0.0625	0.1991	1.13	0.176323	0.153	0.3858	1.14	0.189034	0.1139	0.4497	4,8 [4,4-5,9]	5,1 [4,3-5,7]	0.5786	0.8641	1.2	0.0497	0.2384
hsa-miR-331-5p	.	.	.	1.27	0.344828	0.0447	0.1704	1.3	0.378512	0.0231	0.1309	1.08	0.111031	0.4497	0.7344	3,6 [3,3-4,2]	3,2 [2,4-3,6]	0.0093	0.4695	1.41	0.0056	0.0969
hsa-miR-335-3p	-1.19569	9.1235e-06	0.000168278	1.26	0.333424	0.0019	0.0247	1.18	0.238787	0.0216	0.1273	1.17	0.226509	0.018	0.2241	7,0 [6,1-8,2]	6,8 [5,6-7,7]	0.569	0.8641	1.1	0.1927	0.4887
hsa-miR-335-5p	-0.396734	0.0962993	0.199914	1.19	0.250962	0.0338	0.1455	1.18	0.238787	0.0422	0.1898	1.08	0.111031	0.3008	0.6504	6,7 [5,5-7,5]	6,4 [6,0-7,4]	0.9383	10	1.07	0.4384	0.6765
hsa-miR-337-3p	-0.692246	0.00234874	0.0098167	1.1	0.137504	0.271	0.4921	1.11	0.15056	0.2477	0.5301	1.03	0.0426443	0.7427	0.89	3,3 [2,8-4,4]	3,6 [3,1-4,4]	0.452	0.8314	1.11	0.2957	0.6074
hsa-miR-338-5p	-0.386334	0.0420799	0.105042	0.98	-0.0291463	0.8345	0.9021	1.02	0.0285692	0.8704	0.9387	0.95	-0.0740006	0.5081	0.7665	4,8 [4,1-5,1]	4,7 [4,1-5,2]	0.7568	0.9337	1.03	0.785	0.945
hsa-miR-339-3p	-0.247018	0.0636686	0.143499	1.19	0.250962	0.2803	0.5029	1.19	0.250962	0.2496	0.5301	1.06	0.0840643	0.7002	0.8661	6,8 [6,6-7,1]	6,8 [6,3-7,3]	0.9327	10	1.08	0.5751	0.8058
hsa-miR-339-5p	-0.365216	0.0105892	0.0328563	1.28	0.356144	0.1243	0.3002	1.2	0.263034	0.2408	0.5206	1.21	0.275007	0.2137	0.5577	9,2 [8,8-9,7]	9,1 [8,7-9,4]	0.7837	0.9394	1.06	0.745	0.9292
hsa-miR-33a-5p	0.252343	0.187205	0.317103	0.84	-0.251539	0.0478	0.1755	0.87	-0.200913	0.1137	0.3396	0.86	-0.217591	0.0615	0.3879	5,0 [4,3-5,5]	4,7 [3,9-5,2]	0.2395	0.7484	1	0.9722	0.9994
hsa-miR-340-3p	-0.0930095	0.687471	0.787036	1.15	0.201634	0.1381	0.3168	1.1	0.137504	0.2909	0.5693	1.08	0.111031	0.3369	0.6771	5,7 [5,1-6,2]	5,2 [4,4-5,7]	0.06	0.7351	1.04	0.6823	0.8701
hsa-miR-340-5p	-0.0246119	0.834549	0.890901	1.35	0.432959	0.044	0.1704	1.28	0.356144	0.0923	0.308	1.2	0.263034	0.1961	0.5337	10,2 [9,6-10,9]	10,5 [9,9-10,9]	0.569	0.8641	1.04	0.8037	0.9547
hsa-miR-342-3p	0.123162	0.448134	0.581174	1.12	0.163499	0.3012	0.5282	1.1	0.137504	0.3687	0.6485	1.03	0.0426443	0.7314	0.8878	10,5 [9,9-11,3]	10,6 [9,9-11,2]	0.7409	0.9337	1.11	0.4254	0.666
hsa-miR-342-5p	.	.	.	1.15	0.201634	0.0887	0.241	1.12	0.163499	0.1486	0.3856	1.08	0.111031	0.3447	0.6771	3,1 [2,3-3,8]	3,1 [2,6-3,9]	0.8597	0.9765	1.16	0.1389	0.4099
hsa-miR-345-5p	-0.441751	0.00222307	0.0096961	1.25	0.321928	0.0952	0.2535	1.35	0.432959	0.0326	0.168	1.01	0.0143553	0.9238	0.9671	6,7 [6,5-7,1]	6,4 [6,1-6,9]	0.0361	0.7001	1.55	0.0053	0.0969
hsa-miR-34a-5p	-0.0586792	0.658262	0.756205	1.27	0.344828	0.1067	0.2722	1.09	0.124328	0.581	0.7897	1.35	0.432959	0.031	0.3024	9,5 [8,8-9,8]	9,4 [9,0-9,8]	0.9944	10	1.22	0.2221	0.5196
hsa-miR-34c-5p	-1.01956	0.000802795	0.00444213	1.32	0.400538	9e-05	0.0004	1.22	0.286881	0.0012	0.0367	1.24	0.31034	0.0005	0.0302	6,3 [4,9-7,5]	4,9 [4,4-6,1]	0.0233	0.622	1.19	0.0072	0.1019
hsa-miR-3529-3p	-1.03465	4.17356e-06	9.46725e-05	1.39	0.475085	0.0004	0.0134	1.3	0.378512	0.0039	0.0609	1.22	0.286881	0.0183	0.2241	11,2 [10,6-12,1]	10,5 [10,1-11,1]	0.0127	0.4695	1.36	0.0028	0.095
hsa-miR-3591-5p	.	.	.	0.87	-0.200913	0.0878	0.241	0.84	-0.251539	0.0253	0.1386	0.97	-0.0439433	0.686	0.8654	3,3 [2,4-4,0]	3,7 [2,5-4,4]	0.503	0.8545	0.89	0.1531	0.4265
hsa-miR-3605-3p	-0.175718	0.366033	0.508583	0.98	-0.0291463	0.8124	0.8953	1	0	0.9584	0.9844	0.98	-0.0291463	0.8112	0.9023	4,1 [3,4-4,4]	3,9 [3,3-4,2]	0.2206	0.7449	1.12	0.2467	0.5472
hsa-miR-3607-3p	0.168311	0.415308	0.560497	0.75	-0.415037	0.0044	0.0446	0.79	-0.340075	0.0195	0.1218	0.82	-0.286304	0.0353	0.3273	6,1 [5,0-6,6]	6,2 [5,9-6,9]	0.1031	0.7351	0.73	0.0066	0.0969
hsa-miR-3609	0.192535	0.351851	0.497083	0.86	-0.217591	0.0708	0.214	0.85	-0.234465	0.0456	0.1992	0.93	-0.104697	0.3845	0.6949	4,7 [3,6-5,1]	5,0 [4,3-5,5]	0.1301	0.7351	0.84	0.0451	0.2299
hsa-miR-3613-3p	.	.	.	0.88	-0.184425	0.1665	0.3562	0.9	-0.152003	0.2798	0.5571	0.92	-0.120294	0.3271	0.6771	3,7 [2,9-4,2]	3,6 [3,0-4,2]	0.7943	0.9394	0.98	0.829	0.9577
hsa-miR-3613-5p	-0.1496	0.414133	0.560497	1.3	0.378512	0.0214	0.1144	1.2	0.263034	0.0951	0.3151	1.2	0.263034	0.079	0.4213	8,2 [7,7-8,6]	8,2 [7,7-8,7]	0.8714	0.9792	1.2	0.1194	0.3792
hsa-miR-361-3p	-0.181318	0.173308	0.300499	1.46	0.545968	0.0291	0.1363	1.23	0.298658	0.2287	0.509	1.54	0.62293	0.0065	0.14	10,9 [10,4-11,3]	10,8 [10,3-11,2]	0.5044	0.8545	1.19	0.3266	0.626
hsa-miR-3615	-0.80402	0.00883216	0.0284687	1.12	0.163499	0.1381	0.3168	1.09	0.124328	0.2643	0.5453	1.1	0.137504	0.1845	0.5235	4,1 [3,6-4,7]	3,7 [3,4-4,6]	0.3652	0.801	1.19	0.0393	0.2069
hsa-miR-361-5p	0.156125	0.259447	0.398779	0.98	-0.0291463	0.8436	0.9054	0.98	-0.0291463	0.8695	0.9387	0.95	-0.0740006	0.5638	0.8025	8,9 [8,5-9,5]	9,1 [8,4-9,7]	0.8383	0.961	0.82	0.0993	0.35
hsa-miR-362-3p	0.0548141	0.772135	0.847396	1.05	0.0703893	0.5861	0.7495	1.07	0.0976108	0.4755	0.7345	1	0	0.9634	0.9837	3,4 [2,8-3,8]	3,7 [3,3-4,1]	0.1542	0.7351	1.1	0.3988	0.6584
hsa-miR-362-5p	0.2584	0.140752	0.262527	1.09	0.124328	0.4841	0.6826	1.23	0.298658	0.0978	0.318	0.93	-0.104697	0.5332	0.7741	7,8 [7,5-8,5]	7,9 [7,3-8,3]	0.4867	0.8434	1.18	0.2895	0.6014
hsa-miR-363-3p	0.50321	0.0235906	0.0652672	0.93	-0.104697	0.4834	0.6826	0.95	-0.0740006	0.6601	0.8466	1	0	0.9692	0.9837	8,8 [8,4-9,3]	8,6 [8,4-9,3]	0.7946	0.9394	1.09	0.407	0.6609
hsa-miR-3651	.	.	.	1.1	0.137504	0.3484	0.569	1.08	0.111031	0.4656	0.7345	1.05	0.0703893	0.5692	0.8033	3,4 [2,8-4,2]	3,2 [2,3-3,7]	0.1011	0.7351	1	10	10
hsa-miR-3653-3p	.	.	.	0.76	-0.395929	0.0181	0.1026	0.76	-0.395929	0.0132	0.1095	0.87	-0.200913	0.213	0.5577	2,5 [1,9-2,9]	2,7 [2,1-3,4]	0.3266	0.7636	0.84	0.1328	0.3993
hsa-miR-3653-5p	.	.	.	0.9	-0.152003	0.3859	0.6078	0.86	-0.217591	0.2029	0.4707	1.06	0.0840643	0.5859	0.821	2,7 [2,1-3,0]	2,3 [1,6-3,0]	0.2296	0.7449	1.02	0.8606	0.9719
hsa-miR-365a-5p	.	.	.	1.19	0.250962	0.0147	0.0889	1.22	0.286881	0.0048	0.0676	1.05	0.0703893	0.5039	0.7665	3,7 [2,7-4,7]	3,4 [2,8-3,9]	0.1683	0.7351	1.32	0.0036	0.0961
hsa-miR-3687	.	.	.	0.97	-0.0439433	0.7262	0.8364	0.97	-0.0439433	0.7474	0.874	0.97	-0.0439433	0.7644	0.8951	2,8 [2,4-3,6]	2,4 [1,6-3,2]	0.1356	0.7351	1.05	0.6219	0.8419
hsa-miR-369-3p	-0.900301	0.000348473	0.00236108	1.24	0.31034	0.0053	0.0498	1.28	0.356144	0.0027	0.0562	1.12	0.163499	0.1029	0.4315	4,5 [2,7-5,0]	3,9 [3,2-4,6]	0.2959	0.7636	1.16	0.0694	0.2813
hsa-miR-369-5p	.	.	.	1.15	0.201634	0.1107	0.2793	1.24	0.31034	0.0212	0.1272	1	0	0.9693	0.9837	3,1 [2,5-4,2]	3,4 [2,4-4,1]	0.6665	0.9035	1.05	0.5897	0.8212
hsa-miR-370-3p	-1.8595	6.05824e-08	2.87334e-06	1.17	0.226509	0.0019	0.0247	1.17	0.226509	0.0023	0.0524	1.1	0.137504	0.0633	0.3936	5,7 [4,7-6,6]	5,7 [4,7-6,7]	0.9495	10	1.14	0.0458	0.2312
hsa-miR-374a-3p	0.246064	0.264146	0.402278	1.01	0.0143553	0.8744	0.9211	0.98	-0.0291463	0.815	0.9131	1.05	0.0703893	0.4361	0.7278	6,2 [5,5-7,0]	6,0 [5,3-7,0]	0.5786	0.8641	1.05	0.5181	0.7588
hsa-miR-374a-5p	0.0979201	0.613634	0.725005	0.96	-0.0588937	0.6953	0.8221	0.96	-0.0588937	0.6958	0.8568	0.97	-0.0439433	0.7419	0.89	8,8 [8,2-9,6]	8,9 [8,3-9,3]	0.6679	0.9035	1.04	0.7514	0.9346
hsa-miR-374b-3p	.	.	.	1.09	0.124328	0.3305	0.5517	1.07	0.0976108	0.3844	0.6589	1.05	0.0703893	0.5277	0.7741	4,1 [3,3-4,6]	3,4 [3,2-4,3]	0.2278	0.7449	1.07	0.4272	0.666
hsa-miR-375	-1.89618	8.48763e-07	2.16761e-05	1.13	0.176323	0.0188	0.1041	1.19	0.250962	0.0021	0.0509	1.03	0.0426443	0.598	0.8299	3,8 [3,4-6,0]	3,6 [2,4-4,9]	0.2124	0.7449	1.13	0.0604	0.269
hsa-miR-376a-3p	-1.00123	5.0962e-05	0.000497629	1.18	0.238787	0.0268	0.1321	1.26	0.333424	0.0062	0.0781	1.03	0.0426443	0.6471	0.8565	4,3 [3,8-4,9]	3,9 [2,9-4,9]	0.1726	0.7351	1.24	0.0144	0.1513
hsa-miR-376c-3p	-0.942397	2.62918e-05	0.000323827	1.14	0.189034	0.1016	0.2652	1.27	0.344828	0.0067	0.08	0.98	-0.0291463	0.7215	0.8829	5,5 [4,7-6,5]	4,9 [4,2-5,7]	0.1563	0.7351	1.18	0.0738	0.289
hsa-miR-377-3p	.	.	.	1.13	0.176323	0.1221	0.2982	1.14	0.189034	0.1154	0.3425	1.02	0.0285692	0.8043	0.9023	3,9 [3,0-4,6]	3,3 [2,7-4,0]	0.2679	0.7636	1.14	0.1191	0.3792
hsa-miR-378a-3p	-0.525398	0.0117475	0.0361127	1.21	0.275007	0.0621	0.1991	1.18	0.238787	0.0991	0.318	1.17	0.226509	0.0905	0.4236	11,5 [10,8-12,3]	11,5 [11,1-12,3]	0.7729	0.9394	1.14	0.2434	0.5471
hsa-miR-378a-5p	-0.109893	0.572436	0.688583	0.98	-0.0291463	0.8666	0.9162	1	0	0.9745	0.9876	0.99	-0.0144996	0.8836	0.9483	6,6 [5,9-7,4]	6,7 [5,9-7,2]	0.6988	0.9064	1.11	0.3628	0.646
hsa-miR-378c	-0.235346	0.243314	0.381039	1.19	0.250962	0.1009	0.2648	1.17	0.226509	0.1449	0.3829	1.19	0.250962	0.0829	0.4213	8,0 [7,5-8,6]	8,2 [7,7-8,6]	0.478	0.8434	1.13	0.307	0.6222
hsa-miR-378d	-0.0307332	0.895232	0.931715	1.06	0.0840643	0.4833	0.6826	1.04	0.0565835	0.6179	0.8108	1.1	0.137504	0.191	0.5319	4,2 [3,8-4,8]	4,4 [3,6-5,1]	0.5501	0.8641	1.05	0.5601	0.7921
hsa-miR-379-5p	-1.20593	7.97771e-08	3.31075e-06	1.19	0.250962	0.0251	0.1265	1.21	0.275007	0.0213	0.1272	1.07	0.0976108	0.3089	0.6616	5,4 [4,6-6,3]	5,5 [4,7-6,2]	0.7946	0.9394	1.13	0.1094	0.3653
hsa-miR-381-3p	-0.982453	7.25459e-06	0.000141678	1.24	0.31034	0.0124	0.0801	1.24	0.31034	0.0147	0.1098	1.09	0.124328	0.2632	0.615	8,0 [7,3-8,8]	7,5 [6,6-7,9]	0.0908	0.7351	1.16	0.1142	0.3757
hsa-miR-382-5p	-1.75539	1.87955e-08	1.24802e-06	1.19	0.250962	0.0126	0.0803	1.18	0.238787	0.0144	0.1098	1.09	0.124328	0.1527	0.4953	4,8 [3,6-5,6]	4,3 [3,5-4,6]	0.1371	0.7351	1.19	0.0154	0.1513
hsa-miR-3909	.	.	.	1.11	0.15056	0.3375	0.5592	1.11	0.15056	0.3454	0.6349	1.09	0.124328	0.3706	0.6843	4,3 [3,3-4,6]	3,7 [3,3-4,2]	0.1603	0.7351	1.13	0.313	0.6236
hsa-miR-3912-3p	.	.	.	1.05	0.0703893	0.674	0.8073	1.01	0.0143553	0.9235	0.9724	1.04	0.0565835	0.6839	0.8654	3,3 [2,5-3,7]	3,2 [2,3-3,6]	0.6973	0.9064	1.01	0.906	0.9864
hsa-miR-3960	.	.	.	0.88	-0.184425	0.0666	0.2041	0.91	-0.136062	0.1476	0.3851	0.91	-0.136062	0.1335	0.4697	2,9 [1,9-4,1]	2,8 [1,6-3,8]	0.6961	0.9064	0.94	0.4167	0.6615
hsa-miR-409-3p	-1.60249	5.98159e-08	2.87334e-06	1.22	0.286881	0.005	0.0495	1.24	0.31034	0.0026	0.0556	1.09	0.124328	0.2233	0.5601	5,7 [5,3-7,0]	5,7 [5,2-6,5]	0.6077	0.8815	1.22	0.0147	0.1513
hsa-miR-409-5p	.	.	.	1.26	0.333424	0.0085	0.0664	1.28	0.356144	0.0093	0.0897	1.13	0.176323	0.1045	0.4315	3,9 [2,8-5,0]	3,6 [3,0-4,2]	0.407	0.8121	1.15	0.1223	0.3804
hsa-miR-410-3p	-0.818271	0.00141685	0.0068173	1.13	0.176323	0.1222	0.2982	1.22	0.286881	0.0231	0.1309	0.98	-0.0291463	0.7641	0.8951	3,7 [3,3-4,7]	3,7 [3,1-4,5]	0.7729	0.9394	1.07	0.4806	0.7273
hsa-miR-411-5p	.	.	.	1.19	0.250962	0.0419	0.1672	1.21	0.275007	0.0256	0.1386	1.05	0.0703893	0.5288	0.7741	4,0 [3,5-4,9]	3,7 [3,1-4,6]	0.2564	0.7626	1.12	0.188	0.4878
hsa-miR-421	-0.0403109	0.821759	0.882815	1.07	0.0976108	0.5496	0.7317	1.09	0.124328	0.462	0.7334	0.99	-0.0144996	0.908	0.9646	7,1 [6,4-7,8]	6,8 [6,3-7,3]	0.1284	0.7351	1.09	0.4851	0.7293
hsa-miR-423-3p	-0.144987	0.229087	0.363909	1.27	0.344828	0.1648	0.3559	1.2	0.263034	0.274	0.5515	1.12	0.163499	0.4626	0.7398	12,2 [11,7-12,4]	12,0 [11,7-12,4]	0.5134	0.8559	1.17	0.434	0.6725
hsa-miR-424-3p	0.025809	0.916565	0.945897	0.94	-0.0892673	0.4547	0.6665	0.98	-0.0291463	0.7777	0.8916	0.92	-0.120294	0.2655	0.615	5,3 [4,7-6,2]	5,8 [5,0-6,3]	0.3996	0.8121	1	0.9913	0.9994
hsa-miR-424-5p	0.264647	0.276901	0.417869	0.92	-0.120294	0.2632	0.4818	0.93	-0.104697	0.2896	0.5693	0.95	-0.0740006	0.4693	0.7398	8,1 [7,0-8,9]	8,4 [7,6-9,1]	0.3728	0.8099	0.9	0.159	0.44
hsa-miR-425-3p	-1.3767	2.39927e-05	0.000318624	1.14	0.189034	0.0879	0.241	1.16	0.214125	0.0562	0.23	1.06	0.0840643	0.421	0.7159	4,9 [4,5-5,5]	4,6 [4,0-4,9]	0.1017	0.7351	1.23	0.0131	0.1418
hsa-miR-425-5p	-0.524075	0.000300614	0.00207925	1.61	0.687061	0.0007	0.0142	1.48	0.565597	0.0034	0.0588	1.42	0.505891	0.0124	0.1948	7,3 [6,9-7,7]	7,1 [6,5-7,5]	0.1687	0.7351	1.64	0.0017	0.084
hsa-miR-429	0.0950622	0.641099	0.739044	0.94	-0.0892673	0.4679	0.6759	1.01	0.0143553	0.9006	0.9651	0.87	-0.200913	0.0987	0.4315	9,2 [8,6-10,3]	9,1 [8,3-9,6]	0.4114	0.8121	0.88	0.2664	0.5704
hsa-miR-432-5p	-0.950486	4.42654e-05	0.000445645	1.21	0.275007	0.034	0.1455	1.28	0.356144	0.0089	0.0883	1.05	0.0703893	0.5689	0.8033	4,3 [3,8-5,4]	4,3 [3,6-5,2]	0.6176	0.8873	1.21	0.0495	0.2384
hsa-miR-433-3p	.	.	.	1	0	0.9827	0.9914	1.04	0.0565835	0.7153	0.8568	0.95	-0.0740006	0.5037	0.7665	3,2 [2,2-3,8]	3,3 [2,3-4,0]	0.7943	0.9394	1.03	0.7889	0.945
hsa-miR-4448	-0.833222	0.00659505	0.023048	1.02	0.0285692	0.8305	0.902	1.03	0.0426443	0.7048	0.8568	0.97	-0.0439433	0.693	0.8654	4,8 [4,3-5,4]	5,4 [4,1-6,0]	0.2775	0.7636	0.98	0.8291	0.9577
hsa-miR-4454	0.359596	0.104992	0.213849	0.72	-0.473931	9e-05	0.0002	0.73	-0.454032	9e-05	0.0023	0.79	-0.340075	0.0005	0.0302	7,0 [6,5-7,7]	7,5 [6,8-8,1]	0.1774	0.7351	0.85	0.0669	0.2791
hsa-miR-450a-1-3p	.	.	.	1.14	0.189034	0.2778	0.5005	1.12	0.163499	0.3741	0.6485	1.1	0.137504	0.3399	0.6771	2,5 [1,6-2,9]	2,4 [1,6-2,8]	0.5991	0.8803	1.11	0.3952	0.6584
hsa-miR-450a-2-3p	.	.	.	0.97	-0.0439433	0.7684	0.8635	0.99	-0.0144996	0.9312	0.9724	0.94	-0.0892673	0.5364	0.7741	3,0 [2,4-3,4]	3,1 [1,6-3,6]	0.4481	0.8314	0.95	0.6396	0.8458
hsa-miR-450a-5p	0.44566	0.0338097	0.089086	0.99	-0.0144996	0.9026	0.9377	1.02	0.0285692	0.8095	0.9131	0.96	-0.0588937	0.6249	0.8448	8,1 [7,0-8,5]	7,9 [7,2-8,5]	10	10	1.02	0.8825	0.9838
hsa-miR-450b-5p	0.299481	0.13269	0.249826	1.03	0.0426443	0.6737	0.8073	1	0	0.9565	0.9844	1.06	0.0840643	0.3601	0.684	6,2 [5,8-7,7]	6,9 [6,1-7,6]	0.4608	0.8401	1.05	0.6025	0.834
hsa-miR-451a	0.1731	0.584357	0.695363	0.95	-0.0740006	0.3389	0.5595	0.95	-0.0740006	0.3656	0.6485	0.99	-0.0144996	0.7643	0.8951	13,1 [11,8-14,0]	13,6 [12,0-14,8]	0.569	0.8641	1.07	0.2661	0.5704
hsa-miR-452-5p	-0.287391	0.155729	0.281638	1.34	0.422233	0.001	0.0188	1.19	0.250962	0.0451	0.1987	1.29	0.367371	0.0021	0.0736	6,3 [5,5-7,2]	6,5 [5,9-7,1]	0.5044	0.8545	1.1	0.3394	0.6264
hsa-miR-454-3p	0.13192	0.461589	0.59169	1.16	0.214125	0.1816	0.3714	1.15	0.201634	0.1961	0.4613	1.05	0.0703893	0.6106	0.8399	7,5 [6,5-7,8]	7,3 [6,8-7,5]	0.6375	0.8909	0.99	0.9463	0.9994
hsa-miR-454-5p	.	.	.	1	0	0.9964	0.9979	1.02	0.0285692	0.8298	0.9233	1.01	0.0143553	0.9363	0.9727	2,8 [2,5-3,3]	2,3 [1,6-3,2]	0.0688	0.7351	1.06	0.6148	0.8419
hsa-miR-455-3p	0.322475	0.117375	0.227791	0.99	-0.0144996	0.9331	0.9562	1.01	0.0143553	0.8631	0.9374	0.97	-0.0439433	0.5896	0.8225	5,2 [4,7-5,9]	5,6 [4,4-6,3]	0.6884	0.9064	0.99	0.9132	0.9895
hsa-miR-455-5p	0.302666	0.0441359	0.108542	0.88	-0.184425	0.2861	0.5094	0.9	-0.152003	0.3873	0.6611	0.95	-0.0740006	0.6252	0.8448	8,5 [8,0-9,4]	8,6 [8,2-9,3]	0.7622	0.9378	0.86	0.2726	0.5783
hsa-miR-4677-3p	.	.	.	1.28	0.356144	0.0306	0.1389	1.23	0.298658	0.0677	0.2587	1.21	0.275007	0.0614	0.3879	3,3 [2,7-3,8]	2,8 [1,6-3,3]	0.0182	0.5897	1.31	0.0309	0.1871
hsa-miR-4791	-0.370622	0.117215	0.227791	0.81	-0.304006	0.0178	0.1024	0.83	-0.268817	0.0418	0.1896	0.86	-0.217591	0.0821	0.4213	4,9 [4,0-5,6]	5,7 [5,0-6,3]	0.0118	0.4695	0.91	0.3043	0.6199
hsa-miR-4792	-0.919963	0.00457243	0.0170567	0.85	-0.234465	0.0188	0.1041	0.87	-0.200913	0.0427	0.1901	0.88	-0.184425	0.0546	0.3811	4,9 [4,4-5,9]	5,6 [4,4-6,5]	0.2595	0.7626	0.93	0.3661	0.646
hsa-miR-484	-0.0470234	0.710308	0.802116	0.94	-0.0892673	0.6514	0.7908	0.95	-0.0740006	0.7148	0.8568	0.94	-0.0892673	0.6531	0.8599	9,0 [8,3-9,4]	8,9 [8,6-9,3]	0.9159	0.9948	1	0.9868	0.9994
hsa-miR-485-3p	.	.	.	1.15	0.201634	0.0802	0.2293	1.19	0.250962	0.0408	0.1896	1.03	0.0426443	0.6977	0.8654	3,0 [2,4-4,2]	2,6 [2,1-3,6]	0.1888	0.7351	1.24	0.0288	0.1867
hsa-miR-486-3p	.	.	.	0.84	-0.251539	0.0581	0.1939	0.85	-0.234465	0.0678	0.2587	0.9	-0.152003	0.203	0.5379	2,7 [1,6-3,6]	2,8 [1,6-4,0]	0.4515	0.8314	1.05	0.6382	0.8458
hsa-miR-486-5p	-0.192093	0.556992	0.679858	0.92	-0.120294	0.1583	0.3455	0.91	-0.136062	0.1243	0.3571	0.99	-0.0144996	0.8077	0.9023	8,9 [7,5-10,5]	9,6 [8,3-10,8]	0.2654	0.7626	1.03	0.6685	0.8647
hsa-miR-487b-3p	-1.01023	9.16346e-05	0.000775905	1.03	0.0426443	0.7808	0.8731	1.14	0.189034	0.2069	0.4745	0.92	-0.120294	0.3226	0.6771	3,9 [2,8-4,7]	3,6 [3,0-4,4]	0.3157	0.7636	1.11	0.3357	0.626
hsa-miR-489-3p	-0.431867	0.296889	0.442006	0.96	-0.0588937	0.5199	0.7088	0.94	-0.0892673	0.2665	0.5465	1	0	0.9764	0.9873	3,5 [2,7-5,2]	4,1 [2,8-5,5]	0.7566	0.9337	0.95	0.3867	0.6564
hsa-miR-491-5p	.	.	.	1.12	0.163499	0.2365	0.455	1.09	0.124328	0.3719	0.6485	1.15	0.201634	0.0968	0.4307	2,3 [1,6-2,7]	2,2 [1,6-3,0]	0.9883	10	1.11	0.3354	0.626
hsa-miR-493-3p	-1.31171	1.57707e-08	1.24802e-06	1.17	0.226509	0.066	0.2038	1.18	0.238787	0.0606	0.24	1.06	0.0840643	0.4822	0.7472	4,8 [4,2-5,9]	4,5 [3,9-5,2]	0.2207	0.7449	1.12	0.1879	0.4878
hsa-miR-493-5p	-0.766961	0.000382718	0.00249142	1.16	0.214125	0.0977	0.2579	1.14	0.189034	0.1476	0.3851	1.08	0.111031	0.3356	0.6771	5,8 [4,9-6,7]	5,7 [4,8-6,1]	0.4194	0.8137	1.06	0.5243	0.7629
hsa-miR-495-3p	-1.03746	1.18418e-05	0.000196573	1.23	0.298658	0.0105	0.0739	1.25	0.321928	0.008	0.0825	1.09	0.124328	0.2408	0.5879	4,6 [3,6-5,2]	4,3 [3,7-5,0]	0.6475	0.8909	1.19	0.0385	0.2069
hsa-miR-497-5p	0.248387	0.185876	0.316465	0.83	-0.268817	0.0237	0.1224	0.84	-0.251539	0.0475	0.2036	0.9	-0.152003	0.1616	0.4957	7,3 [6,2-8,3]	7,9 [7,3-8,3]	0.2654	0.7626	0.87	0.1283	0.3908
hsa-miR-499a-5p	0.388627	0.0361338	0.0937107	0.96	-0.0588937	0.6306	0.7762	0.98	-0.0291463	0.8332	0.9248	1	0	0.9689	0.9837	5,0 [4,2-5,3]	4,9 [4,2-5,3]	0.6936	0.9064	0.91	0.3309	0.626
hsa-miR-500a-3p	0.257819	0.156089	0.281638	1.15	0.201634	0.1796	0.369	1.17	0.226509	0.1326	0.3703	1.07	0.0976108	0.4657	0.7398	5,9 [5,6-6,8]	5,9 [5,4-6,5]	0.4035	0.8121	1.12	0.316	0.626
hsa-miR-500a-5p	0.296828	0.122367	0.234832	0.91	-0.136062	0.2409	0.4614	0.96	-0.0588937	0.5666	0.7837	0.88	-0.184425	0.0843	0.4213	4,8 [4,4-5,8]	5,1 [4,2-5,6]	0.6475	0.8909	0.93	0.4396	0.6765
hsa-miR-5010-3p	.	.	.	1.04	0.0565835	0.6875	0.815	0.97	-0.0439433	0.7548	0.8764	1.16	0.214125	0.1609	0.4957	3,3 [2,8-4,1]	3,2 [2,5-3,8]	0.3914	0.8121	0.97	0.7875	0.945
hsa-miR-501-3p	0.123512	0.470064	0.599154	1.09	0.124328	0.4828	0.6826	1.23	0.298658	0.1262	0.358	0.99	-0.0144996	0.9003	0.9595	6,6 [6,1-7,3]	6,4 [6,1-7,0]	0.5786	0.8641	1.29	0.077	0.2961
hsa-miR-501-5p	.	.	.	1.15	0.201634	0.1377	0.3168	1.18	0.238787	0.076	0.2781	1.07	0.0976108	0.4609	0.7398	3,2 [2,8-3,8]	3,3 [2,3-3,9]	0.7993	0.9426	1.16	0.1645	0.4473
hsa-miR-502-3p	0.0730395	0.690908	0.788252	1.02	0.0285692	0.8415	0.9053	1.09	0.124328	0.454	0.7257	0.95	-0.0740006	0.6646	0.8654	6,9 [6,2-7,6]	7,1 [6,6-7,7]	0.6275	0.8902	1.12	0.325	0.626
hsa-miR-503-5p	-0.126756	0.471021	0.599154	1.24	0.31034	0.0453	0.1707	1.26	0.333424	0.0417	0.1896	1.07	0.0976108	0.4655	0.7398	7,5 [6,7-7,7]	7,2 [6,5-7,6]	0.3617	0.7972	1.17	0.2009	0.4967
hsa-miR-504-5p	0.398155	0.0423983	0.105046	0.85	-0.234465	0.0515	0.1843	0.87	-0.200913	0.1043	0.3222	0.9	-0.152003	0.2038	0.5379	5,4 [4,1-6,0]	5,7 [5,1-6,4]	0.1168	0.7351	0.84	0.0663	0.2791
hsa-miR-505-3p	-0.032634	0.784175	0.853594	1.03	0.0426443	0.8055	0.8941	1.06	0.0840643	0.6769	0.8482	1.01	0.0143553	0.9549	0.983	6,2 [5,9-6,5]	6,2 [5,9-6,6]	0.7515	0.9337	1.37	0.0856	0.3211
hsa-miR-508-3p	.	.	.	1	0	0.9922	0.9966	1.02	0.0285692	0.7741	0.8915	0.99	-0.0144996	0.914	0.9671	2,7 [2,1-3,3]	2,4 [1,6-3,8]	0.4549	0.8327	0.99	0.9107	0.9891
hsa-miR-509-3-5p	.	.	.	0.98	-0.0291463	0.7354	0.8389	1.02	0.0285692	0.7315	0.865	0.93	-0.104697	0.338	0.6771	2,6 [1,6-3,5]	2,3 [1,6-3,3]	0.6687	0.9035	1.03	0.7606	0.9387
hsa-miR-5100	-0.345605	0.204254	0.334579	0.89	-0.168123	0.1313	0.3073	0.94	-0.0892673	0.3955	0.6724	0.89	-0.168123	0.0999	0.4315	5,1 [4,3-5,5]	4,7 [3,9-5,6]	0.5596	0.8641	1.02	0.8668	0.974
hsa-miR-511-5p	.	.	.	1.22	0.286881	0.0106	0.0739	1.12	0.163499	0.1519	0.3857	1.18	0.238787	0.0175	0.2241	4,3 [3,5-5,3]	3,7 [3,0-4,2]	0.0445	0.7351	1.23	0.0217	0.1626
hsa-miR-514a-3p	-1.56333	0.00197823	0.00875695	1.01	0.0143553	0.8964	0.9334	1.02	0.0285692	0.7166	0.8568	1.01	0.0143553	0.8036	0.9023	2,6 [1,6-4,3]	3,1 [1,6-3,9]	0.77	0.9394	1.01	0.8337	0.9606
hsa-miR-532-3p	0.30764	0.0639696	0.143499	0.91	-0.136062	0.282	0.504	0.98	-0.0291463	0.8414	0.9272	0.87	-0.200913	0.1388	0.4738	6,1 [5,5-6,7]	6,0 [5,6-6,8]	0.9719	10	0.91	0.4153	0.6615
hsa-miR-532-5p	0.258599	0.0893074	0.187658	0.98	-0.0291463	0.8508	0.911	1.04	0.0565835	0.7279	0.865	0.94	-0.0892673	0.5698	0.8033	10,0 [9,8-10,6]	9,8 [9,5-10,3]	0.1136	0.7351	1.01	0.9569	0.9994
hsa-miR-542-3p	0.282267	0.159851	0.285325	0.97	-0.0439433	0.7339	0.8389	0.97	-0.0439433	0.7368	0.8666	1.01	0.0143553	0.8604	0.9311	5,8 [5,2-7,1]	6,1 [5,4-7,0]	0.5044	0.8545	0.99	0.8949	0.9864
hsa-miR-542-5p	.	.	.	0.85	-0.234465	0.121	0.2982	0.9	-0.152003	0.321	0.6048	0.85	-0.234465	0.1192	0.4564	3,1 [2,4-3,3]	2,9 [1,6-3,4]	0.6236	0.8902	0.96	0.728	0.9131
hsa-miR-543	.	.	.	1.1	0.137504	0.1973	0.3928	1.11	0.15056	0.1681	0.4126	1.03	0.0426443	0.6289	0.8461	4,3 [3,2-5,1]	3,8 [3,2-4,6]	0.6987	0.9064	0.96	0.6419	0.8458
hsa-miR-548ba	.	.	.	1.01	0.0143553	0.8605	0.9149	0.98	-0.0291463	0.7575	0.8773	1.09	0.124328	0.2155	0.5584	2,9 [1,6-4,0]	2,8 [1,6-3,4]	0.4275	0.8189	1	0.9788	0.9994
hsa-miR-548d-5p	.	.	.	1.26	0.333424	0.0296	0.1371	1.33	0.411426	0.0082	0.0825	1.1	0.137504	0.3302	0.6771	3,3 [2,7-3,9]	3,0 [2,1-3,6]	0.1555	0.7351	1.29	0.0273	0.1867
hsa-miR-548e-3p	-0.341119	0.0662827	0.14769	1.26	0.333424	0.0287	0.1363	1.19	0.250962	0.0776	0.2781	1.18	0.238787	0.0891	0.4236	4,3 [4,0-4,9]	3,8 [3,2-4,2]	0.0027	0.4695	1.38	0.0031	0.095
hsa-miR-548f-5p	.	.	.	1.12	0.163499	0.2685	0.4896	1.12	0.163499	0.2569	0.5376	1.11	0.15056	0.2982	0.6477	2,9 [2,7-3,4]	2,5 [1,6-3,2]	0.1606	0.7351	1.27	0.0298	0.1871
hsa-miR-548k	-0.169562	0.312852	0.461618	1.12	0.163499	0.3945	0.6089	1.1	0.137504	0.4673	0.7345	1.09	0.124328	0.4572	0.7398	5,2 [4,4-5,6]	4,5 [4,0-5,0]	0.0035	0.4695	1.35	0.0326	0.1945
hsa-miR-548o-3p	-0.552556	0.0194754	0.0543347	1.08	0.111031	0.3524	0.5696	1.02	0.0285692	0.8538	0.934	1.13	0.176323	0.1341	0.4697	5,0 [4,4-5,8]	4,4 [3,9-5,1]	0.06	0.7351	1	0.9749	0.9994
hsa-miR-548w	.	.	.	1.21	0.275007	0.0712	0.214	1.19	0.250962	0.097	0.318	1.17	0.226509	0.1318	0.4697	2,7 [2,4-3,4]	2,0 [1,6-3,0]	0.0076	0.4695	1.37	0.0078	0.1077
hsa-miR-550a-5p	.	.	.	1.3	0.378512	0.0014	0.0221	1.23	0.298658	0.0108	0.0981	1.21	0.275007	0.0236	0.2557	2,6 [2,1-3,1]	2,3 [1,6-3,1]	0.4139	0.8134	1.33	0.002	0.084
hsa-miR-5585-3p	.	.	.	0.89	-0.168123	0.1483	0.3344	0.9	-0.152003	0.2145	0.4893	0.89	-0.168123	0.1517	0.4953	2,9 [2,4-3,6]	2,9 [2,3-3,8]	0.8878	0.9871	1	0.9909	0.9994
hsa-miR-5684	.	.	.	0.78	-0.358454	0.0275	0.1343	0.78	-0.358454	0.0275	0.147	0.86	-0.217591	0.1407	0.4754	1,7 [1,6-2,7]	2,4 [1,6-2,8]	0.2817	0.7636	0.82	0.0979	0.35
hsa-miR-5701	-0.273953	0.204394	0.334579	0.94	-0.0892673	0.3908	0.6089	0.92	-0.120294	0.2206	0.4983	0.99	-0.0144996	0.8545	0.9304	7,0 [5,8-7,5]	7,0 [6,4-7,3]	0.7568	0.9337	0.99	0.8599	0.9719
hsa-miR-574-3p	-0.107361	0.47916	0.60258	1.04	0.0565835	0.6789	0.809	1.01	0.0143553	0.9013	0.9651	1.02	0.0285692	0.7769	0.8975	8,3 [7,9-8,7]	8,2 [7,8-8,8]	0.9159	0.9948	0.95	0.6178	0.8419
hsa-miR-574-5p	-1.13573	2.35324e-07	8.58062e-06	1.44	0.526069	0.0009	0.0163	1.32	0.400538	0.008	0.0825	1.24	0.31034	0.0231	0.2557	7,3 [7,0-7,7]	7,0 [6,4-7,7]	0.248	0.7606	1.29	0.024	0.1705
hsa-miR-576-3p	-1.0443	0.000247291	0.0017848	1.22	0.286881	0.0058	0.0518	1.17	0.226509	0.0331	0.1691	1.18	0.238787	0.0146	0.2075	4,8 [4,4-5,2]	4,5 [3,8-5,3]	0.1409	0.7351	1.29	0.0043	0.0969
hsa-miR-576-5p	-0.185814	0.15915	0.285325	1.2	0.263034	0.1654	0.3559	1.16	0.214125	0.2265	0.507	1.08	0.111031	0.5076	0.7665	5,1 [4,8-5,4]	4,9 [4,6-5,4]	0.7946	0.9394	1.14	0.3439	0.63
hsa-miR-5787	.	.	.	0.87	-0.200913	0.1581	0.3455	0.87	-0.200913	0.1441	0.3829	0.91	-0.136062	0.3332	0.6771	2,1 [1,6-2,8]	2,2 [1,6-2,9]	0.9479	10	1.06	0.6057	0.8358
hsa-miR-582-3p	-0.786142	0.00452472	0.0170567	1.1	0.137504	0.0748	0.2196	1.04	0.0565835	0.4288	0.7064	1.15	0.201634	0.0086	0.1564	4,1 [3,0-5,5]	3,5 [1,6-4,8]	0.1827	0.7351	1.08	0.2299	0.5298
hsa-miR-582-5p	-0.167902	0.56085	0.682059	1.07	0.0976108	0.3162	0.5429	1.01	0.0143553	0.9093	0.9691	1.09	0.124328	0.1374	0.4725	5,2 [3,9-6,2]	4,7 [3,9-6,0]	0.444	0.8295	1.07	0.338	0.6263
hsa-miR-584-5p	.	.	.	1.08	0.111031	0.4341	0.6462	1.03	0.0426443	0.7756	0.8915	1.09	0.124328	0.3431	0.6771	4,1 [3,3-4,4]	3,9 [3,5-4,7]	0.4074	0.8121	1.07	0.4985	0.7397
hsa-miR-589-5p	-0.573235	0.0030522	0.0119215	1.19	0.250962	0.154	0.341	1.11	0.15056	0.3715	0.6485	1.15	0.201634	0.1731	0.507	4,7 [4,4-5,4]	4,6 [4,1-5,2]	0.2054	0.7449	1.3	0.0395	0.2069
hsa-miR-590-3p	-0.0104473	0.962604	0.968438	1	0	0.9747	0.9877	0.97	-0.0439433	0.6752	0.8482	1.03	0.0426443	0.6933	0.8654	4,9 [3,8-5,5]	5,0 [4,3-5,7]	0.5224	0.8559	0.91	0.2372	0.5385
hsa-miR-592	0.702127	0.00910206	0.0290566	0.98	-0.0291463	0.8107	0.8953	0.95	-0.0740006	0.5701	0.7837	1.02	0.0285692	0.7459	0.89	4,5 [3,9-5,5]	4,6 [4,1-5,3]	0.6988	0.9064	1.02	0.793	0.9474
hsa-miR-598-3p	0.123593	0.575935	0.69029	1.05	0.0703893	0.5929	0.754	1.05	0.0703893	0.6114	0.8069	1.06	0.0840643	0.503	0.7665	4,9 [4,0-5,3]	4,5 [3,7-4,9]	0.1583	0.7351	1.12	0.2564	0.5569
hsa-miR-6131	-1.15578	2.73107e-05	0.000323827	0.82	-0.286304	0.0299	0.1373	0.84	-0.251539	0.0359	0.175	0.89	-0.168123	0.1902	0.5319	8,3 [7,8-9,2]	8,9 [8,2-9,6]	0.1168	0.7351	0.89	0.2162	0.5095
hsa-miR-615-3p	-0.0798038	0.752043	0.832261	1.05	0.0703893	0.5596	0.7385	1	0	0.9691	0.9876	1.08	0.111031	0.3918	0.7003	7,5 [6,7-8,1]	7,6 [7,1-8,4]	0.4194	0.8137	0.97	0.7225	0.9086
hsa-miR-618	0.432694	0.117941	0.227791	0.99	-0.0144996	0.9203	0.9474	0.96	-0.0588937	0.5236	0.7692	1.05	0.0703893	0.3724	0.6843	5,9 [4,7-6,6]	5,4 [4,4-6,2]	0.3094	0.7636	0.94	0.368	0.646
hsa-miR-619-5p	-0.0340459	0.892185	0.931463	0.78	-0.358454	0.0036	0.0389	0.83	-0.268817	0.0208	0.1272	0.81	-0.304006	0.0129	0.1948	4,9 [3,8-5,2]	4,6 [3,5-5,5]	0.9944	10	0.93	0.3528	0.6382
hsa-miR-624-5p	.	.	.	1.07	0.0976108	0.5681	0.7432	1.13	0.176323	0.3172	0.6009	0.99	-0.0144996	0.9617	0.9837	2,6 [1,6-3,0]	2,4 [1,6-3,3]	0.358	0.7929	1.04	0.7637	0.9387
hsa-miR-625-3p	-0.413594	0.0401277	0.101698	1.4	0.485427	0.002	0.0247	1.32	0.400538	0.0067	0.08	1.2	0.263034	0.0591	0.3879	5,4 [4,9-6,2]	5,2 [4,7-5,4]	0.1446	0.7351	1.29	0.0344	0.1969
hsa-miR-625-5p	.	.	.	1.47	0.555816	0.0006	0.0142	1.54	0.62293	9e-05	0.0058	1.14	0.189034	0.2189	0.5584	2,8 [2,5-3,5]	2,8 [1,6-3,2]	0.3412	0.7724	1.48	0.0013	0.0835
hsa-miR-628-5p	.	.	.	0.98	-0.0291463	0.8567	0.9149	0.95	-0.0740006	0.6667	0.8482	0.99	-0.0144996	0.9534	0.983	3,6 [3,2-4,3]	3,8 [3,2-4,3]	0.4693	0.8434	0.93	0.5326	0.7709
hsa-miR-629-3p	.	.	.	1.27	0.344828	0.0396	0.1607	1.25	0.321928	0.0558	0.23	1.14	0.189034	0.2176	0.5584	2,7 [2,4-3,4]	2,6 [1,6-3,2]	0.3259	0.7636	1.27	0.0499	0.2384
hsa-miR-629-5p	-0.733652	0.0012337	0.00611324	1.36	0.443607	0.002	0.0247	1.26	0.333424	0.0187	0.1211	1.25	0.321928	0.0117	0.1948	6,4 [5,8-7,1]	6,2 [5,7-6,7]	0.5786	0.8641	1.36	0.0062	0.0969
hsa-miR-641	.	.	.	1.08	0.111031	0.4552	0.6665	1.07	0.0976108	0.4783	0.7361	1.04	0.0565835	0.6449	0.8561	3,0 [2,4-3,6]	3,1 [2,4-3,4]	0.6617	0.9035	1	0.9871	0.9994
hsa-miR-6500-3p	.	.	.	1.09	0.124328	0.396	0.6089	1.06	0.0840643	0.6012	0.7958	1.07	0.0976108	0.4651	0.7398	3,3 [1,6-3,8]	2,5 [1,9-3,3]	0.2617	0.7626	1.12	0.3358	0.626
hsa-miR-6503-5p	.	.	.	1.11	0.15056	0.3186	0.5429	1.05	0.0703893	0.6323	0.8225	1.13	0.176323	0.1783	0.5155	3,3 [2,7-4,0]	3,3 [2,5-3,8]	0.4809	0.8434	1.12	0.2903	0.6014
hsa-miR-6511a-3p	.	.	.	0.95	-0.0740006	0.7164	0.8312	1.08	0.111031	0.546	0.7802	0.86	-0.217591	0.2219	0.5596	2,4 [1,6-2,9]	2,4 [1,6-3,0]	0.9313	10	1.31	0.0626	0.2758
hsa-miR-6511b-3p	.	.	.	0.98	-0.0291463	0.8051	0.8941	1	0	0.995	0.995	1.01	0.0143553	0.9327	0.9712	3,2 [2,5-3,8]	3,3 [2,3-3,6]	0.4856	0.8434	1.09	0.4112	0.6615
hsa-miR-651-5p	-0.0865873	0.631341	0.736864	1.06	0.0840643	0.5297	0.7164	1.03	0.0426443	0.7489	0.874	1.14	0.189034	0.1615	0.4957	5,3 [4,7-5,9]	4,7 [4,0-5,5]	0.0647	0.7351	1.17	0.1059	0.3562
hsa-miR-652-3p	-0.780547	7.13808e-05	0.000658289	1.37	0.454176	0.0035	0.0388	1.33	0.411426	0.0071	0.0802	1.22	0.286881	0.0536	0.38	6,4 [6,1-7,1]	6,3 [5,8-7,0]	0.4114	0.8121	1.52	0.0011	0.0835
hsa-miR-653-3p	-0.848935	0.0155682	0.0457402	1.02	0.0285692	0.7144	0.8312	0.97	-0.0439433	0.5784	0.7886	1.06	0.0840643	0.2968	0.6477	3,7 [3,1-4,5]	3,9 [2,6-5,0]	0.9044	0.9946	1.01	0.8845	0.9838
hsa-miR-654-3p	-0.889239	1.71214e-05	0.000236846	1.1	0.137504	0.2932	0.518	1.16	0.214125	0.1196	0.3504	0.99	-0.0144996	0.844	0.9216	5,2 [4,7-6,0]	5,0 [4,2-5,6]	0.1911	0.7351	1.2	0.0645	0.2787
hsa-miR-654-5p	.	.	.	1.16	0.214125	0.1241	0.3002	1.14	0.189034	0.1762	0.4234	1.11	0.15056	0.2773	0.6233	2,9 [1,6-3,8]	2,4 [1,6-3,3]	0.2942	0.7636	1.11	0.3236	0.626
hsa-miR-655-3p	.	.	.	1.13	0.176323	0.1735	0.3647	1.15	0.201634	0.1354	0.3724	1.03	0.0426443	0.6748	0.8654	3,3 [2,2-3,9]	3,1 [2,3-3,8]	0.7074	0.9096	1.09	0.3702	0.646
hsa-miR-656-3p	.	.	.	1.14	0.189034	0.1604	0.3484	1.2	0.263034	0.0802	0.2781	1.02	0.0285692	0.7911	0.9023	2,7 [2,4-3,3]	2,9 [1,6-3,2]	0.7123	0.911	1.14	0.2351	0.5364
hsa-miR-660-3p	.	.	.	1.01	0.0143553	0.9552	0.9745	1.1	0.137504	0.3383	0.6247	0.93	-0.104697	0.4409	0.7278	2,6 [2,4-3,0]	2,6 [1,6-3,2]	0.8929	0.9871	1.07	0.5629	0.7937
hsa-miR-660-5p	0.120396	0.421255	0.563938	1	0	0.9979	0.9979	1.01	0.0143553	0.9338	0.9724	1	0	0.9879	0.9901	6,5 [6,2-7,4]	6,5 [5,9-7,0]	0.478	0.8434	0.88	0.4083	0.6609
hsa-miR-664a-3p	0.151014	0.430632	0.574177	1	0	0.9696	0.9848	0.99	-0.0144996	0.9069	0.9688	0.99	-0.0144996	0.9245	0.9671	7,5 [6,5-8,2]	7,6 [7,0-8,1]	0.8659	0.9792	0.91	0.2713	0.5783
hsa-miR-664a-5p	-0.476771	0.0361088	0.0937107	1.15	0.201634	0.2061	0.4051	1.09	0.124328	0.4171	0.698	1.15	0.201634	0.1602	0.4957	5,2 [4,5-5,4]	5,2 [4,6-5,6]	0.7515	0.9337	1.14	0.3132	0.6236
hsa-miR-664b-3p	.	.	.	1	0	0.9787	0.9896	1.01	0.0143553	0.9449	0.975	1.03	0.0426443	0.7547	0.8946	3,8 [3,1-4,4]	3,8 [3,2-4,3]	0.8825	0.9844	1	0.9913	0.9994
hsa-miR-664b-5p	.	.	.	1.14	0.189034	0.2331	0.4504	1.11	0.15056	0.3743	0.6485	1.18	0.238787	0.1101	0.4446	2,4 [1,9-2,9]	2,3 [1,6-2,5]	0.1429	0.7351	1.12	0.3986	0.6584
hsa-miR-671-3p	-0.365909	0.0531095	0.12479	1.13	0.176323	0.2452	0.4644	1.13	0.176323	0.2509	0.5301	1.11	0.15056	0.2948	0.6465	4,3 [3,8-4,8]	3,9 [3,6-4,4]	0.1887	0.7351	1.1	0.3364	0.626
hsa-miR-671-5p	.	.	.	1.21	0.275007	0.0058	0.0518	1.19	0.250962	0.0116	0.1034	1.11	0.15056	0.1355	0.4697	3,9 [3,0-4,4]	3,2 [2,4-4,0]	0.2044	0.7449	1.19	0.0355	0.1969
hsa-miR-6716-3p	.	.	.	1.17	0.226509	0.2331	0.4504	1.07	0.0976108	0.6306	0.8225	1.24	0.31034	0.0663	0.401	2,4 [1,6-2,8]	2,3 [1,6-2,8]	0.9539	10	1.09	0.5466	0.7818
hsa-miR-6765-3p	.	.	.	0.73	-0.454032	0.0001	0.0042	0.74	-0.434403	0.0003	0.017	0.86	-0.217591	0.038	0.3397	3,1 [2,4-3,5]	3,1 [2,5-4,1]	0.5449	0.8641	0.86	0.085	0.3211
hsa-miR-6873-3p	.	.	.	0.88	-0.184425	0.1297	0.3063	0.95	-0.0740006	0.4919	0.7444	0.84	-0.251539	0.0337	0.3189	2,5 [1,9-3,8]	2,5 [1,6-3,3]	0.6394	0.8909	1	0.988	0.9994
hsa-miR-6880-5p	0.371856	0.118012	0.227791	0.59	-0.761213	9e-05	9e-05	0.66	-0.599462	9e-05	0.0016	0.72	-0.473931	9e-05	0.0119	5,6 [5,0-6,0]	5,6 [4,9-6,7]	0.3366	0.7718	0.84	0.0356	0.1969
hsa-miR-708-3p	-0.821433	0.00235023	0.0098167	1.04	0.0565835	0.581	0.7491	0.97	-0.0439433	0.6526	0.8417	1.15	0.201634	0.0513	0.37	4,7 [4,0-5,2]	4,4 [3,4-5,4]	0.5548	0.8641	0.98	0.7743	0.9423
hsa-miR-708-5p	-0.745853	0.000107912	0.000873827	1.13	0.176323	0.1908	0.3884	1.04	0.0565835	0.6556	0.8432	1.2	0.263034	0.0401	0.3435	8,4 [7,6-9,6]	8,2 [7,7-8,8]	0.3957	0.8121	1.08	0.4566	0.6957
hsa-miR-7-1-3p	0.350906	0.0710151	0.156139	1.06	0.0840643	0.4687	0.6759	1.02	0.0285692	0.8441	0.9279	1.06	0.0840643	0.4441	0.7278	4,3 [3,3-4,8]	4,1 [3,6-4,6]	0.3435	0.7724	1.02	0.821	0.9577
hsa-miR-744-5p	0.135727	0.331133	0.477983	0.97	-0.0439433	0.7853	0.876	1	0	0.9716	0.9876	0.91	-0.136062	0.401	0.7095	7,6 [7,1-8,1]	7,6 [7,2-7,9]	0.9383	10	1.01	0.9227	0.9974
hsa-miR-758-3p	.	.	.	1.21	0.275007	0.026	0.1298	1.31	0.389567	0.0032	0.0581	1.07	0.0976108	0.4131	0.7104	3,4 [2,6-4,0]	2,9 [1,6-3,6]	0.0671	0.7351	1.25	0.0191	0.1573
hsa-miR-7641	-0.13045	0.625459	0.733754	0.73	-0.454032	0.0005	0.0142	0.77	-0.37707	0.0031	0.0581	0.8	-0.321928	0.0059	0.1344	3,8 [3,4-4,7]	4,3 [3,8-5,0]	0.0948	0.7351	0.87	0.117	0.3774
hsa-miR-766-3p	.	.	.	1.2	0.263034	0.0853	0.2376	1.2	0.263034	0.0829	0.2851	1.11	0.15056	0.2931	0.6459	3,8 [3,2-4,5]	3,5 [3,0-4,1]	0.3227	0.7636	1.28	0.0404	0.2083
hsa-miR-769-3p	-0.518526	0.0487504	0.11644	1.14	0.189034	0.1104	0.2793	1.16	0.214125	0.0608	0.24	1.1	0.137504	0.2351	0.5801	4,1 [3,5-4,3]	3,4 [3,0-3,9]	0.0109	0.4695	1.29	0.0065	0.0969
hsa-miR-769-5p	-0.567235	0.00994801	0.0314546	1.18	0.238787	0.042	0.1672	1.11	0.15056	0.2321	0.5091	1.19	0.250962	0.0126	0.1948	8,3 [7,9-8,8]	7,9 [7,5-8,6]	0.1864	0.7351	1.17	0.1019	0.3532
hsa-miR-7704	.	.	.	0.84	-0.251539	0.0094	0.0685	0.86	-0.217591	0.0176	0.1164	0.9	-0.152003	0.0705	0.405	2,5 [2,1-3,5]	2,9 [2,3-4,5]	0.2086	0.7449	0.88	0.0728	0.2877
hsa-miR-7706	.	.	.	1.16	0.214125	0.0834	0.2351	1.13	0.176323	0.1617	0.4002	1.1	0.137504	0.2466	0.5894	3,5 [3,1-4,2]	3,5 [3,1-4,2]	0.9944	10	1.13	0.1688	0.456
hsa-miR-7977	0.524231	0.0151437	0.0448903	0.69	-0.535332	9e-05	9e-05	0.72	-0.473931	9e-05	0.0016	0.79	-0.340075	0.0001	0.0119	7,9 [7,5-8,7]	8,5 [7,3-9,3]	0.12	0.7351	0.86	0.0303	0.1871
hsa-miR-874-3p	-1.52581	2.7026e-05	0.000323827	1.07	0.0976108	0.3053	0.529	1.06	0.0840643	0.4182	0.698	1.06	0.0840643	0.3434	0.6771	3,8 [3,1-4,7]	3,8 [3,2-4,3]	0.8493	0.9688	1.07	0.4091	0.6609
hsa-miR-885-5p	0.0200211	0.960605	0.968438	0.87	-0.200913	0.0111	0.0743	0.89	-0.168123	0.04	0.1896	0.91	-0.136062	0.0682	0.4032	4,1 [2,5-6,7]	5,5 [4,5-6,4]	0.1724	0.7351	0.92	0.1355	0.4048
hsa-miR-887-3p	.	.	.	1.02	0.0285692	0.8098	0.8953	1.05	0.0703893	0.5947	0.7958	0.96	-0.0588937	0.6623	0.8654	2,8 [2,1-3,1]	2,4 [1,6-3,3]	0.8365	0.961	1.12	0.192	0.4887
hsa-miR-889-3p	.	.	.	1.1	0.137504	0.3295	0.5517	1.07	0.0976108	0.5183	0.7665	1.08	0.111031	0.3666	0.6843	2,9 [1,6-3,9]	2,7 [1,6-3,4]	0.3064	0.7636	1.04	0.6991	0.8891
hsa-miR-92a-1-5p	.	.	.	1.2	0.263034	0.0594	0.1959	1.17	0.226509	0.1096	0.334	1.08	0.111031	0.3732	0.6843	3,2 [2,7-3,9]	2,8 [1,6-3,3]	0.1444	0.7351	1.13	0.2072	0.4978
hsa-miR-92a-3p	-0.156513	0.263737	0.402278	1.1	0.137504	0.5182	0.7088	1.02	0.0285692	0.9142	0.9697	1.13	0.176323	0.3753	0.6843	13,1 [13,0-13,5]	13,0 [12,6-13,4]	0.1687	0.7351	1.25	0.2038	0.4978
hsa-miR-92b-3p	-0.490237	0.000480814	0.00295612	1.32	0.400538	0.0346	0.1468	1.15	0.201634	0.2786	0.5571	1.31	0.389567	0.026	0.275	9,1 [8,4-9,8]	8,9 [8,5-9,3]	0.8163	0.9479	1	0.9769	0.9994
hsa-miR-93-3p	.	.	.	1.08	0.111031	0.458	0.6665	1.09	0.124328	0.4236	0.7044	1.05	0.0703893	0.6371	0.8507	3,4 [3,3-3,6]	3,3 [2,4-3,6]	0.2922	0.7636	1.31	0.022	0.1626
hsa-miR-93-5p	0.100659	0.477751	0.60258	0.97	-0.0439433	0.8346	0.9021	0.95	-0.0740006	0.7054	0.8568	0.98	-0.0291463	0.8733	0.9396	11,9 [11,3-12,3]	11,7 [10,9-12,2]	0.2368	0.7484	0.92	0.5584	0.7921
hsa-miR-9-3p	.	.	.	1.17	0.226509	0.0081	0.0651	1.15	0.201634	0.0155	0.1114	1.07	0.0976108	0.2017	0.5379	3,2 [2,1-4,1]	3,0 [1,6-4,1]	0.7442	0.9337	1.08	0.1994	0.4967
hsa-miR-941	-0.44309	0.00290075	0.011603	1.43	0.516015	0.013	0.0806	1.24	0.31034	0.1447	0.3829	1.46	0.545968	0.0031	0.0876	7,9 [7,7-8,6]	7,5 [7,0-7,8]	0.004	0.4695	1.39	0.0632	0.2758
hsa-miR-942-5p	.	.	.	0.95	-0.0740006	0.6232	0.771	0.96	-0.0588937	0.6774	0.8482	0.96	-0.0588937	0.6804	0.8654	3,4 [2,8-3,8]	2,8 [1,6-3,2]	0.0134	0.4695	1.1	0.3987	0.6584
hsa-miR-95-3p	-0.565904	0.00754456	0.0258226	1.05	0.0703893	0.5584	0.7385	1.05	0.0703893	0.5994	0.7958	1.01	0.0143553	0.9213	0.9671	8,5 [7,7-8,9]	8,1 [7,6-8,6]	0.3297	0.7636	1.01	0.9252	0.9978
hsa-miR-9-5p	1.37668	0.000724044	0.00421724	1.11	0.15056	0.0235	0.1224	1.09	0.124328	0.0532	0.2236	1.07	0.0976108	0.1215	0.4595	8,5 [7,1-9,7]	7,9 [6,8-9,5]	0.444	0.8295	1.04	0.3832	0.6564
hsa-miR-96-5p	-1.00769	5.61503e-05	0.000532625	1.17	0.226509	0.0227	0.1198	1.2	0.263034	0.0071	0.0802	1.05	0.0703893	0.3884	0.697	7,2 [6,3-7,8]	6,5 [5,8-7,7]	0.3804	0.8121	1.06	0.3864	0.6564
hsa-miR-98-3p	.	.	.	1.05	0.0703893	0.5861	0.7495	1.05	0.0703893	0.5299	0.771	1.04	0.0565835	0.6207	0.8448	3,7 [3,0-4,2]	3,2 [1,6-3,8]	0.0301	0.7001	1.13	0.1978	0.4967
hsa-miR-98-5p	0.0119311	0.928803	0.945897	1.26	0.333424	0.1535	0.341	1.26	0.333424	0.1622	0.4002	1.05	0.0703893	0.7027	0.8669	10,3 [9,8-10,7]	10,1 [9,6-10,5]	0.1645	0.7351	1.26	0.1876	0.4878
hsa-miR-99a-3p	.	.	.	0.91	-0.136062	0.336	0.5588	0.93	-0.104697	0.4814	0.7384	0.96	-0.0588937	0.6901	0.8654	3,8 [2,7-4,4]	3,8 [3,2-4,3]	0.7039	0.9096	0.85	0.139	0.4099
hsa-miR-99a-5p	-0.0535757	0.781606	0.853594	0.92	-0.120294	0.4889	0.683	0.94	-0.0892673	0.5934	0.7958	0.93	-0.104697	0.468	0.7398	13,6 [13,1-14,2]	13,9 [13,6-14,1]	0.1911	0.7351	0.89	0.4141	0.6615
hsa-miR-99b-3p	-0.289258	0.0772606	0.16765	0.94	-0.0892673	0.6493	0.7903	0.95	-0.0740006	0.6793	0.8482	0.97	-0.0439433	0.8015	0.9023	6,4 [6,0-7,0]	6,2 [6,0-6,7]	0.3228	0.7636	1.21	0.1758	0.4668
hsa-miR-99b-5p	-0.0865711	0.439068	0.576168	0.9	-0.152003	0.495	0.6851	0.92	-0.120294	0.5714	0.7837	0.93	-0.104697	0.6011	0.8299	12,2 [11,8-12,6]	12,0 [11,9-12,4]	0.5502	0.8641	0.92	0.6464	0.8458

## Sheet: Cohort 1
miRNA	OS since diagnosis			OS since stage IV			Time to metastasis			First line sunitinib/pazopanib: PR vs PD, Median (Q1-Q3)				First line sunitinib/pazopanib: progression free survival
	HR (95% CI)	P-value	FDR	HR (95% CI)	P-value	FDR	HR (95% CI)	P-value	FDR	Progressive disease	(Partial) Response	P-value	FDR	HR (95% CI)	P-value	FDR
hsa-miR-146b-5p	1.64	9e-05	0.0182	1.64	9e-05	0.0182	1.49	0.0004	0.1953	11,9 [11,2-13,5]	11,1 [9,9-12,6]	0.1184	0.6014	1.34	0.0075	0.1425
hsa-miR-204-5p	0.73	0.0001	0.0306	0.73	0.0001	0.0306	0.8	0.0025	0.2784	9,4 [7,3-11,2]	11,0 [9,2-12,2]	0.0739	0.5512	0.77	0.0003	0.0275
hsa-miR-194-5p	0.66	0.0003	0.0464	0.66	0.0003	0.0464	0.81	0.0255	0.4154	10,7 [8,9-11,2]	11,9 [11,0-12,3]	0.0049	0.5512	0.61	0.0003	0.0275
hsa-miR-3529-3p	1.54	0.0008	0.0536	1.54	0.0008	0.0536	1.3	0.0225	0.3973	11,8 [10,6-13,0]	10,4 [9,7-11,1]	0.0197	0.5512	1.77	0.0002	0.0275
hsa-miR-7977	0.65	0.0007	0.0536	0.65	0.0007	0.0536	0.72	0.0056	0.351	7,9 [7,5-8,2]	8,6 [7,9-9,4]	0.1098	0.6014	0.82	0.1382	0.464
hsa-miR-34c-5p	1.37	0.0006	0.0536	1.37	0.0006	0.0536	1.27	0.0076	0.351	6,8 [5,6-8,1]	4,9 [4,4-6,1]	0.01	0.5512	1.72	9e-05	0.0275
hsa-let-7i-5p	1.86	0.0008	0.0536	1.86	0.0008	0.0536	1.6	0.0038	0.3412	15,6 [15,0-15,8]	15,2 [14,5-15,6]	0.159	0.6014	1.75	0.0069	0.1362
hsa-miR-320b	1.47	0.0016	0.0745	1.47	0.0016	0.0745	1.21	0.0978	0.6342	6,2 [6,0-6,6]	6,2 [5,7-6,5]	0.856	0.9716	1.21	0.1031	0.4025
hsa-miR-6765-3p	0.66	0.0018	0.0745	0.66	0.0018	0.0745	0.82	0.0896	0.6167	3,1 [2,6-3,3]	3,1 [2,2-4,1]	0.6002	0.8751	0.87	0.2993	0.6039
hsa-miR-21-3p	1.46	0.0018	0.0745	1.46	0.0018	0.0745	1.24	0.0377	0.4629	8,1 [7,2-8,5]	7,0 [6,0-7,7]	0.0529	0.5512	1.41	0.0067	0.1362
hsa-miR-6880-5p	0.64	0.0015	0.0745	0.64	0.0015	0.0745	0.7	0.008	0.351	5,6 [5,1-6,0]	5,8 [5,1-6,8]	0.4339	0.7849	0.84	0.1845	0.5017
hsa-miR-369-3p	1.46	0.0023	0.0854	1.46	0.0023	0.0854	1.22	0.0665	0.5626	4,7 [3,8-5,0]	4,1 [3,2-4,8]	0.2553	0.6703	1.26	0.0663	0.3466
hsa-miR-30d-3p	0.65	0.0025	0.0882	0.65	0.0025	0.0882	0.89	0.3658	0.8168	5,0 [4,1-5,6]	5,3 [4,6-5,7]	0.5332	0.8262	0.64	0.0054	0.1279
hsa-miR-425-5p	1.76	0.0027	0.0882	1.76	0.0027	0.0882	1.39	0.0888	0.6167	7,7 [7,3-8,2]	7,0 [6,5-7,5]	0.0374	0.5512	2.48	0.0001	0.0275
hsa-miR-320a	1.49	0.0031	0.0946	1.49	0.0031	0.0946	1.17	0.1936	0.7099	10,4 [10,2-10,6]	10,3 [9,8-10,7]	0.6724	0.9113	1.26	0.0654	0.3466
hsa-miR-4454	0.76	0.0041	0.1153	0.76	0.0041	0.1153	0.82	0.0216	0.3973	6,9 [6,5-7,1]	7,6 [6,8-8,2]	0.1098	0.6014	0.85	0.2423	0.5341
hsa-miR-192-5p	0.71	0.0049	0.1281	0.71	0.0049	0.1281	0.85	0.1241	0.6823	10,7 [9,9-11,6]	11,9 [11,2-12,2]	0.0074	0.5512	0.67	0.0035	0.1101
hsa-miR-1270	0.75	0.0052	0.1281	0.75	0.0052	0.1281	0.82	0.0492	0.5075	4,5 [2,7-5,6]	5,0 [4,1-5,8]	0.5869	0.8625	0.85	0.1023	0.4025
hsa-miR-1260a	0.75	0.0054	0.1281	0.75	0.0054	0.1281	0.77	0.0114	0.3689	7,8 [7,6-8,1]	8,2 [7,4-9,1]	0.7933	0.9574	0.88	0.2352	0.5339
hsa-miR-30a-3p	0.67	0.0068	0.155	0.67	0.0068	0.155	0.82	0.128	0.6823	10,8 [9,6-11,3]	11,5 [10,6-11,9]	0.0739	0.5512	0.63	0.0023	0.1101
hsa-let-7b-3p	0.72	0.0089	0.1672	0.72	0.0089	0.1672	0.85	0.1828	0.7099	6,8 [5,9-6,9]	6,9 [6,5-7,0]	0.3468	0.7461	0.5	0.0079	0.1429
hsa-miR-409-3p	1.45	0.0096	0.1672	1.45	0.0096	0.1672	1.23	0.0583	0.529	5,9 [5,3-7,0]	5,9 [5,2-6,5]	0.587	0.8625	1.38	0.0155	0.1796
hsa-miR-495-3p	1.43	0.009	0.1672	1.43	0.009	0.1672	1.28	0.035	0.4629	5,1 [4,0-5,3]	4,2 [3,6-4,9]	0.2098	0.6524	1.4	0.0172	0.1814
hsa-miR-127-3p	1.46	0.0093	0.1672	1.46	0.0093	0.1672	1.28	0.0256	0.4154	8,8 [7,8-9,7]	8,5 [7,8-9,4]	0.8245	0.9574	1.22	0.1187	0.4242
hsa-miR-381-3p	1.43	0.0083	0.1672	1.43	0.0083	0.1672	1.31	0.0228	0.3973	8,1 [7,8-9,0]	7,5 [6,6-7,9]	0.1184	0.6014	1.29	0.0829	0.3878
hsa-miR-335-3p	1.4	0.0091	0.1672	1.4	0.0091	0.1672	1.4	0.0023	0.2784	7,8 [6,5-8,4]	7,0 [5,1-7,9]	0.3673	0.7651	1.32	0.0384	0.2686
hsa-miR-154-5p	1.4	0.0124	0.1817	1.4	0.0124	0.1817	1.09	0.4715	0.8747	3,7 [3,1-3,9]	3,4 [3,0-4,1]	0.9197	0.9825	1.26	0.0999	0.4025
hsa-miR-320c	1.28	0.0126	0.1817	1.28	0.0126	0.1817	1.08	0.4099	0.8536	4,1 [3,8-5,0]	4,0 [3,3-4,4]	0.6434	0.8905	1.21	0.1443	0.464
hsa-miR-296-5p	1.32	0.012	0.1817	1.32	0.012	0.1817	1.14	0.2023	0.7099	4,5 [3,6-5,5]	4,0 [3,1-4,9]	0.183	0.6343	1.56	0.0006	0.0383
hsa-miR-185-5p	1.45	0.0128	0.1817	1.45	0.0128	0.1817	1.21	0.2112	0.7099	10,1 [9,4-10,3]	9,3 [8,9-9,8]	0.2098	0.6524	1.83	0.0005	0.0344
hsa-miR-135a-5p	0.83	0.0112	0.1817	0.83	0.0112	0.1817	0.89	0.0934	0.6247	6,0 [5,2-7,1]	6,8 [4,3-8,3]	0.6149	0.8751	0.86	0.0436	0.2868
hsa-miR-134-5p	1.34	0.0123	0.1817	1.34	0.0123	0.1817	1.22	0.0479	0.506	4,6 [4,3-5,6]	4,7 [3,8-5,2]	0.8245	0.9574	1.4	0.0098	0.1541
hsa-miR-136-3p	1.39	0.0136	0.1865	1.39	0.0136	0.1865	1.26	0.0669	0.5626	5,1 [4,2-5,5]	4,5 [3,8-5,2]	0.2554	0.6703	1.19	0.1788	0.4963
hsa-miR-550a-5p	1.34	0.0141	0.1878	1.34	0.0141	0.1878	1.36	0.0096	0.351	2,7 [1,6-3,4]	1,6 [1,6-2,6]	0.1488	0.6014	1.38	0.0102	0.1547
hsa-miR-376a-3p	1.37	0.0163	0.2073	1.37	0.0163	0.2073	1.11	0.3349	0.8046	4,5 [4,1-5,0]	3,8 [2,9-5,0]	0.1829	0.6343	1.36	0.0087	0.1429
hsa-miR-629-5p	1.43	0.0164	0.2073	1.43	0.0164	0.2073	1.21	0.1218	0.6823	6,6 [5,8-7,2]	6,3 [5,6-6,7]	0.4821	0.7959	1.43	0.0363	0.2686
hsa-miR-625-3p	1.47	0.0171	0.2094	1.47	0.0171	0.2094	1.19	0.2091	0.7099	5,7 [4,9-6,2]	5,2 [4,8-5,3]	0.2098	0.6524	1.54	0.0117	0.1614
hsa-miR-320d	1.37	0.0185	0.2207	1.37	0.0185	0.2207	1.19	0.1061	0.6652	2,5 [1,6-3,0]	2,5 [1,6-3,2]	0.6961	0.9184	1.28	0.0678	0.3466
hsa-miR-299-3p	1.37	0.0194	0.2261	1.37	0.0194	0.2261	1.18	0.1757	0.7099	3,5 [3,0-4,4]	3,1 [2,3-3,5]	0.3064	0.7242	1.32	0.0401	0.2686
hsa-miR-335-5p	1.34	0.0211	0.2397	1.34	0.0211	0.2397	1.26	0.0343	0.4629	7,2 [6,4-7,8]	6,6 [6,1-7,5]	0.4576	0.7959	1.24	0.1124	0.415
hsa-miR-382-5p	1.35	0.0219	0.2427	1.35	0.0219	0.2427	1.17	0.1401	0.6823	4,7 [4,2-5,0]	4,5 [4,1-5,1]	0.6724	0.9113	1.27	0.0326	0.2686
hsa-miR-758-3p	1.34	0.0231	0.2499	1.34	0.0231	0.2499	1.08	0.5053	0.9034	3,3 [2,7-4,0]	3,3 [2,1-3,6]	0.4331	0.7849	1.3	0.0571	0.3365
hsa-miR-375	1.2	0.026	0.251	1.2	0.026	0.251	1	0.952	0.9832	4,3 [2,7-6,1]	3,2 [2,4-4,0]	0.239	0.655	1.25	0.0162	0.1796
hsa-miR-503-5p	1.46	0.0256	0.251	1.46	0.0256	0.251	1.04	0.7433	0.9605	7,4 [6,9-7,5]	7,3 [7,1-7,7]	0.7933	0.9574	1.24	0.2195	0.53
hsa-miR-378a-5p	0.68	0.0249	0.251	0.68	0.0249	0.251	0.84	0.2283	0.7099	6,6 [6,5-7,9]	7,0 [6,1-7,2]	0.7933	0.9574	0.87	0.4458	0.7102
hsa-miR-21-5p	1.54	0.0255	0.251	1.54	0.0255	0.251	1.39	0.0468	0.506	17,0 [16,4-17,9]	16,8 [16,5-17,3]	0.4821	0.7959	1.27	0.1786	0.4963
hsa-miR-199b-5p	1.26	0.0243	0.251	1.26	0.0243	0.251	1.23	0.014	0.3961	10,5 [10,1-11,8]	8,9 [8,1-10,1]	0.0529	0.5512	1.17	0.1276	0.4502
hsa-miR-454-3p	1.46	0.0268	0.2532	1.46	0.0268	0.2532	1.31	0.119	0.6823	7,7 [6,8-8,0]	7,2 [6,8-7,4]	0.1961	0.6524	1.12	0.4672	0.7263
hsa-miR-625-5p	1.41	0.0278	0.2577	1.41	0.0278	0.2577	0.96	0.7983	0.9684	3,2 [2,5-3,7]	2,8 [1,6-3,2]	0.2872	0.7069	1.49	0.0142	0.1744
hsa-miR-212-5p	1.35	0.0287	0.2608	1.35	0.0287	0.2608	1.32	0.0209	0.3973	4,6 [4,0-4,9]	3,7 [2,4-4,4]	0.0177	0.5512	1.33	0.0402	0.2686
hsa-miR-23b-5p	0.73	0.0308	0.2704	0.73	0.0308	0.2704	0.85	0.2657	0.7492	4,1 [3,5-4,5]	4,3 [3,6-5,0]	0.2807	0.7042	0.79	0.0911	0.3959
hsa-miR-149-5p	1.39	0.0314	0.2704	1.39	0.0314	0.2704	1.2	0.1703	0.7099	6,5 [6,0-7,3]	6,0 [5,4-6,6]	0.1184	0.6014	1.32	0.0658	0.3466
hsa-miR-619-5p	0.76	0.0316	0.2704	0.76	0.0316	0.2704	0.79	0.0757	0.5723	4,9 [3,8-5,2]	4,2 [3,4-5,5]	0.702	0.9184	1	0.9708	0.9889
hsa-miR-411-5p	1.34	0.0322	0.2705	1.34	0.0322	0.2705	1.16	0.2148	0.7099	4,2 [3,6-5,3]	3,7 [3,2-4,7]	0.3993	0.7807	1.17	0.2217	0.53
hsa-miR-211-5p	0.75	0.0355	0.2842	0.75	0.0355	0.2842	0.89	0.3482	0.8127	2,0 [1,6-3,2]	3,3 [2,1-4,0]	0.0758	0.5512	0.75	0.0334	0.2686
hsa-miR-331-5p	1.45	0.0345	0.2842	1.45	0.0345	0.2842	1.23	0.1864	0.7099	3,7 [3,3-4,2]	3,0 [2,5-3,6]	0.0162	0.5512	1.45	0.0394	0.2686
hsa-miR-370-3p	1.27	0.0357	0.2842	1.27	0.0357	0.2842	1.15	0.1388	0.6823	5,7 [4,7-6,6]	5,8 [5,0-6,7]	0.702	0.9184	1.15	0.235	0.5339
hsa-miR-139-3p	0.79	0.0422	0.304	0.79	0.0422	0.304	1.01	0.9374	0.9832	3,9 [3,4-4,4]	4,5 [3,9-5,4]	0.1096	0.6014	0.84	0.1534	0.4679
hsa-miR-1292-5p	1.33	0.042	0.304	1.33	0.042	0.304	1.05	0.6983	0.9605	3,0 [2,6-3,3]	2,9 [2,1-3,3]	0.4817	0.7959	1.27	0.1048	0.4025
hsa-miR-652-3p	1.33	0.0413	0.304	1.33	0.0413	0.304	1.19	0.1919	0.7099	6,5 [6,3-7,4]	6,2 [5,3-7,0]	0.1277	0.6014	1.54	0.0121	0.1622
hsa-miR-223-5p	1.34	0.0391	0.304	1.34	0.0391	0.304	1.16	0.2136	0.7099	4,0 [3,6-5,1]	3,3 [2,6-4,0]	0.0312	0.5512	1.57	0.0108	0.1579
hsa-miR-574-5p	1.39	0.041	0.304	1.39	0.041	0.304	1.24	0.107	0.6652	7,3 [7,2-7,5]	7,1 [6,5-7,7]	0.6149	0.8751	1.39	0.0345	0.2686
hsa-miR-30c-5p	0.75	0.0411	0.304	0.75	0.0411	0.304	0.8	0.0771	0.5723	12,6 [11,8-13,1]	13,1 [12,0-13,5]	0.2395	0.655	0.67	0.0139	0.1744
hsa-miR-196a-5p	0.72	0.0443	0.3144	0.72	0.0443	0.3144	0.9	0.4722	0.8747	9,9 [8,5-10,7]	10,6 [10,2-11,0]	0.0801	0.5512	0.68	0.016	0.1796
hsa-miR-3607-3p	0.74	0.0453	0.3163	0.74	0.0453	0.3163	0.74	0.0385	0.4629	5,3 [4,8-6,7]	6,3 [5,8-7,0]	0.1277	0.6014	0.7	0.0328	0.2686
hsa-miR-22-3p	1.47	0.0473	0.3197	1.47	0.0473	0.3197	1.18	0.314	0.7821	14,6 [14,0-14,7]	13,9 [13,4-14,1]	0.0312	0.5512	1.48	0.0312	0.2686
hsa-miR-4677-3p	1.39	0.0479	0.3197	1.39	0.0479	0.3197	1.18	0.2477	0.7354	3,2 [2,9-3,8]	2,6 [1,6-3,2]	0.0399	0.5512	1.59	0.0088	0.1429
hsa-miR-379-5p	1.28	0.047	0.3197	1.28	0.047	0.3197	1.16	0.1633	0.7099	5,2 [4,4-6,3]	5,7 [4,7-6,3]	0.6149	0.8751	1.18	0.1686	0.4845
hsa-miR-3591-5p	0.79	0.0512	0.3267	0.79	0.0512	0.3267	0.99	0.9205	0.9764	3,3 [2,4-3,8]	3,9 [2,5-4,3]	0.4331	0.7849	0.77	0.0467	0.2988
hsa-miR-182-5p	1.2	0.0508	0.3267	1.2	0.0508	0.3267	1.03	0.7132	0.9605	9,5 [7,5-10,0]	8,6 [7,7-9,3]	0.1707	0.6053	1.18	0.1059	0.4025
hsa-miR-376c-3p	1.28	0.0525	0.3267	1.28	0.0525	0.3267	1.05	0.6756	0.9605	6,3 [4,9-6,5]	5,0 [4,1-5,7]	0.0739	0.5512	1.31	0.0323	0.2686
hsa-miR-410-3p	1.3	0.0504	0.3267	1.3	0.0504	0.3267	1.16	0.2179	0.7099	4,5 [3,7-4,7]	3,7 [3,2-4,9]	0.3173	0.7312	1.13	0.3481	0.6405
hsa-miR-148a-5p	1.35	0.0525	0.3267	1.35	0.0525	0.3267	1.22	0.1476	0.6911	6,3 [5,8-7,4]	6,5 [5,7-6,7]	0.7778	0.9574	1.29	0.1289	0.4502
hsa-miR-125a-5p	0.65	0.0542	0.328	0.65	0.0542	0.328	0.93	0.7242	0.9605	13,5 [13,3-14,0]	14,1 [13,7-14,3]	0.1277	0.6014	0.62	0.039	0.2686
hsa-miR-98-5p	1.57	0.0537	0.328	1.57	0.0537	0.328	1.21	0.3152	0.7821	10,5 [10,0-10,9]	10,2 [9,6-10,5]	0.1707	0.6053	1.39	0.1661	0.4802
hsa-miR-409-5p	1.34	0.0564	0.3298	1.34	0.0564	0.3298	1.17	0.2444	0.7354	4,3 [3,6-5,3]	3,6 [3,0-4,2]	0.1015	0.6014	1.28	0.0781	0.3732
hsa-miR-885-5p	0.86	0.0567	0.3298	0.86	0.0567	0.3298	0.89	0.087	0.6167	4,1 [2,1-5,3]	5,8 [5,2-6,6]	0.127	0.6014	0.89	0.1455	0.464
hsa-miR-200a-3p	0.76	0.0559	0.3298	0.76	0.0559	0.3298	0.78	0.0517	0.5215	10,4 [8,8-11,4]	10,9 [10,5-11,3]	0.5073	0.8081	0.65	0.0043	0.1234
hsa-miR-200b-3p	0.76	0.0576	0.331	0.76	0.0576	0.331	0.71	0.0089	0.351	9,5 [8,3-10,5]	10,6 [10,0-11,1]	0.0374	0.5512	0.65	0.0082	0.1429
hsa-miR-183-5p	1.2	0.0644	0.3347	1.2	0.0644	0.3347	1.01	0.8751	0.9684	8,3 [6,9-8,9]	7,6 [6,7-8,2]	0.159	0.6014	1.16	0.1559	0.4693
hsa-miR-1185-1-3p	1.27	0.0608	0.3347	1.27	0.0608	0.3347	1.07	0.5768	0.9216	4,0 [2,9-4,2]	2,8 [2,1-3,8]	0.1472	0.6014	1.24	0.0988	0.4025
hsa-miR-125b-2-3p	1.3	0.0649	0.3347	1.3	0.0649	0.3347	1.19	0.1773	0.7099	4,3 [3,3-5,5]	4,3 [4,0-4,9]	0.9197	0.9825	1.2	0.1902	0.5029
hsa-miR-92a-1-5p	1.28	0.0591	0.3347	1.28	0.0591	0.3347	1.18	0.1573	0.7092	3,0 [1,9-4,4]	2,8 [2,0-3,3]	0.5051	0.8081	1.08	0.5602	0.7809
hsa-miR-2355-3p	1.34	0.0627	0.3347	1.34	0.0627	0.3347	1.22	0.156	0.7092	2,8 [2,4-3,4]	2,8 [1,6-3,2]	0.73	0.9257	1.47	0.0162	0.1796
hsa-miR-200c-3p	0.82	0.0643	0.3347	0.82	0.0643	0.3347	0.85	0.0949	0.6247	7,2 [6,9-8,2]	7,7 [6,8-9,5]	0.3674	0.7651	0.8	0.049	0.3087
hsa-miR-455-5p	0.71	0.0606	0.3347	0.71	0.0606	0.3347	0.72	0.0358	0.4629	8,1 [7,7-9,4]	8,6 [8,2-9,3]	0.4339	0.7849	0.77	0.1535	0.4679
hsa-miR-194-3p	0.8	0.0626	0.3347	0.8	0.0626	0.3347	0.75	0.0159	0.3973	2,6 [1,6-3,4]	3,9 [3,3-4,4]	0.0322	0.5512	0.8	0.0652	0.3466
hsa-miR-511-5p	1.22	0.0616	0.3347	1.22	0.0616	0.3347	1.31	0.01	0.351	4,5 [3,6-5,3]	3,3 [2,6-4,1]	0.0283	0.5512	1.5	0.0036	0.1101
hsa-let-7d-3p	0.64	0.0662	0.3379	0.64	0.0662	0.3379	0.89	0.5651	0.9198	8,4 [7,9-8,7]	8,5 [8,2-8,9]	0.6724	0.9113	0.69	0.1961	0.5116
hsa-miR-127-5p	1.27	0.0692	0.349	1.27	0.0692	0.349	1.16	0.1925	0.7099	2,7 [1,6-3,8]	2,5 [2,0-3,3]	1	1	1.33	0.039	0.2686
hsa-miR-96-5p	1.18	0.0705	0.3491	1.18	0.0705	0.3491	0.98	0.7882	0.9684	7,5 [6,4-8,4]	6,6 [5,4-7,4]	0.2554	0.6703	1.18	0.1073	0.4025
hsa-miR-30e-3p	0.72	0.0707	0.3491	0.72	0.0707	0.3491	0.86	0.3485	0.8127	9,6 [9,2-10,3]	9,9 [9,4-10,2]	0.9197	0.9825	0.78	0.2241	0.53
hsa-miR-193b-5p	1.2	0.0781	0.3522	1.2	0.0781	0.3522	1	0.9741	0.9853	4,6 [3,2-5,4]	4,2 [3,2-4,5]	0.587	0.8625	1.43	0.005	0.1279
hsa-miR-330-3p	1.32	0.0777	0.3522	1.32	0.0777	0.3522	1.03	0.8351	0.9684	5,2 [4,7-5,8]	5,3 [4,9-6,1]	0.5598	0.8557	1.13	0.4791	0.7349
hsa-miR-29a-3p	1.47	0.0784	0.3522	1.47	0.0784	0.3522	1.03	0.8757	0.9684	13,9 [13,2-14,4]	13,2 [12,9-13,7]	0.0529	0.5512	1.4	0.1147	0.4168
hsa-miR-27b-3p	0.73	0.0803	0.3522	0.73	0.0803	0.3522	0.97	0.8576	0.9684	13,4 [13,0-13,8]	13,9 [13,6-14,4]	0.159	0.6014	0.59	0.006	0.133
hsa-miR-193b-3p	1.17	0.0841	0.3522	1.17	0.0841	0.3522	1.04	0.616	0.928	9,7 [9,0-10,5]	8,7 [7,7-9,3]	0.0739	0.5512	1.4	0.0024	0.1101
hsa-miR-29a-5p	1.19	0.0821	0.3522	1.19	0.0821	0.3522	1.06	0.5232	0.9172	2,5 [2,4-3,7]	2,8 [1,6-3,7]	0.9837	0.9971	1.19	0.1458	0.464
hsa-let-7e-5p	1.37	0.0813	0.3522	1.37	0.0813	0.3522	1.14	0.451	0.8747	10,5 [9,9-10,7]	10,4 [10,0-11,0]	0.9197	0.9825	1.24	0.238	0.5341
hsa-miR-548f-5p	1.31	0.0754	0.3522	1.31	0.0754	0.3522	1.13	0.4022	0.8533	2,8 [2,6-3,4]	2,4 [1,6-3,2]	0.3026	0.7242	1.46	0.0167	0.181
hsa-miR-618	0.83	0.0734	0.3522	0.83	0.0734	0.3522	0.93	0.367	0.8168	5,7 [4,7-6,6]	5,2 [3,9-6,2]	0.5073	0.8081	0.86	0.1792	0.4963
hsa-miR-30c-2-3p	0.77	0.0823	0.3522	0.77	0.0823	0.3522	0.88	0.3462	0.8127	8,4 [7,7-9,6]	9,0 [8,1-9,6]	0.2554	0.6703	0.78	0.0872	0.3959
hsa-miR-23b-3p	0.79	0.0819	0.3522	0.79	0.0819	0.3522	0.88	0.2956	0.7714	9,8 [9,4-10,2]	10,6 [9,2-11,0]	0.1479	0.6014	0.7	0.0217	0.2149
hsa-miR-98-3p	1.23	0.0855	0.3522	1.23	0.0855	0.3522	1.14	0.2265	0.7099	3,7 [3,3-4,2]	3,3 [1,6-4,1]	0.1414	0.6014	1.16	0.2567	0.555
hsa-miR-199a-5p	1.3	0.0861	0.3522	1.3	0.0861	0.3522	1.24	0.1272	0.6823	12,9 [12,1-13,4]	12,6 [11,5-12,8]	0.1707	0.6053	1.19	0.3227	0.6294
hsa-miR-493-3p	1.29	0.0859	0.3522	1.29	0.0859	0.3522	1.21	0.1413	0.6823	5,2 [4,3-5,9]	4,6 [4,2-5,2]	0.3467	0.7461	1.25	0.1488	0.4641
hsa-miR-576-3p	1.25	0.0835	0.3522	1.25	0.0835	0.3522	1.19	0.1315	0.6823	5,2 [4,6-5,2]	4,5 [3,6-5,3]	0.1375	0.6014	1.38	0.0205	0.211
hsa-miR-29b-1-5p	0.8	0.0824	0.3522	0.8	0.0824	0.3522	0.79	0.0702	0.5655	5,7 [5,3-6,0]	5,9 [5,4-6,3]	0.5073	0.8081	0.94	0.6402	0.8301
hsa-miR-224-5p	1.22	0.0777	0.3522	1.22	0.0777	0.3522	1.24	0.0312	0.4629	5,2 [3,3-6,4]	4,4 [3,8-5,0]	0.2098	0.6524	1.13	0.277	0.5742
hsa-miR-133a-5p	1.34	0.0751	0.3522	1.34	0.0751	0.3522	1.43	0.0188	0.3973	2,6 [2,4-3,3]	2,8 [1,6-3,3]	1	1	1.1	0.5697	0.7864
hsa-miR-200b-5p	0.75	0.0754	0.3522	0.75	0.0754	0.3522	0.73	0.0199	0.3973	3,8 [2,7-4,2]	4,5 [4,1-5,1]	0.0507	0.5512	0.58	0.0028	0.1101
hsa-miR-328-3p	0.72	0.094	0.3712	0.72	0.094	0.3712	1	0.9788	0.9853	7,8 [7,4-7,9]	7,7 [7,4-8,3]	0.7625	0.9432	0.84	0.3601	0.6487
hsa-miR-671-5p	1.23	0.092	0.3712	1.23	0.092	0.3712	1.07	0.5497	0.9198	3,9 [3,2-4,2]	3,3 [2,0-4,1]	0.3983	0.7807	1.25	0.0635	0.3466
hsa-miR-542-5p	0.77	0.0926	0.3712	0.77	0.0926	0.3712	0.9	0.4735	0.8747	3,0 [2,4-3,8]	3,0 [1,6-3,3]	0.8068	0.9574	0.9	0.5288	0.7641
hsa-miR-9-3p	1.16	0.0939	0.3712	1.16	0.0939	0.3712	1.12	0.1935	0.7099	3,2 [2,7-4,1]	2,6 [1,6-3,6]	0.1783	0.6276	1.14	0.1462	0.464
hsa-miR-5684	0.72	0.0996	0.3717	0.72	0.0996	0.3717	1.04	0.8312	0.9684	1,6 [1,6-2,1]	2,1 [1,6-2,7]	0.2305	0.655	0.69	0.0914	0.3959
hsa-miR-187-3p	0.82	0.0991	0.3717	0.82	0.0991	0.3717	1.02	0.8508	0.9684	2,5 [1,6-3,1]	2,8 [2,0-3,9]	0.3026	0.7242	0.8	0.0676	0.3466
hsa-miR-210-5p	0.83	0.0972	0.3717	0.83	0.0972	0.3717	0.98	0.8131	0.9684	2,7 [1,6-4,0]	4,3 [3,3-5,2]	0.0459	0.5512	0.76	0.0137	0.1744
hsa-miR-329-3p	1.24	0.0999	0.3717	1.24	0.0999	0.3717	1.05	0.6635	0.9584	4,0 [2,9-4,7]	3,3 [2,8-4,1]	0.2977	0.7229	1.26	0.0719	0.3546
hsa-miR-582-5p	1.18	0.0999	0.3717	1.18	0.0999	0.3717	1.14	0.1197	0.6823	5,2 [4,0-5,7]	5,0 [4,3-6,0]	0.8245	0.9574	1.1	0.3274	0.6294
hsa-miR-125b-1-3p	1.27	0.0979	0.3717	1.27	0.0979	0.3717	1.27	0.0607	0.5404	5,4 [4,7-5,8]	5,4 [4,3-6,0]	0.5332	0.8262	1.3	0.057	0.3365
hsa-miR-221-3p	1.28	0.0958	0.3717	1.28	0.0958	0.3717	1.39	0.0083	0.351	12,1 [11,2-12,8]	11,3 [10,7-11,7]	0.1098	0.6014	1.71	0.0032	0.1101
hsa-miR-222-3p	1.24	0.1015	0.3745	1.24	0.1015	0.3745	1.51	0.0018	0.2784	9,0 [8,1-9,2]	8,0 [7,3-8,5]	0.0739	0.5512	1.29	0.0916	0.3959
hsa-miR-107	0.82	0.1038	0.379	0.82	0.1038	0.379	0.85	0.1405	0.6823	8,1 [7,9-9,2]	8,6 [7,6-9,2]	0.702	0.9184	0.76	0.0507	0.3155
hsa-miR-655-3p	1.28	0.1044	0.379	1.28	0.1044	0.379	1.29	0.071	0.5655	3,3 [3,1-3,9]	3,0 [2,3-3,9]	0.3352	0.746	1.19	0.2609	0.5588
hsa-miR-146b-3p	1.22	0.106	0.382	1.22	0.106	0.382	1.16	0.1928	0.7099	4,7 [4,2-5,0]	3,6 [2,8-5,3]	0.1013	0.6014	1.21	0.0873	0.3959
hsa-miR-15b-3p	1.27	0.1077	0.3851	1.27	0.1077	0.3851	1.11	0.4074	0.8536	6,4 [6,2-6,7]	5,5 [4,8-6,1]	0.0134	0.5512	1.69	0.0034	0.1101
hsa-miR-130b-3p	1.26	0.11	0.3903	1.26	0.11	0.3903	1.09	0.4964	0.9003	5,0 [3,8-5,8]	4,3 [3,3-4,7]	0.068	0.5512	1.27	0.1337	0.4544
hsa-miR-142-5p	1.24	0.1157	0.4028	1.24	0.1157	0.4028	1.04	0.7654	0.9684	8,1 [7,8-9,6]	7,3 [6,6-8,1]	0.0342	0.5512	1.38	0.0256	0.2373
hsa-miR-10b-5p	0.74	0.1163	0.4028	0.74	0.1163	0.4028	0.94	0.7233	0.9605	15,5 [15,0-16,4]	16,0 [15,5-16,5]	0.1375	0.6014	0.53	0.0033	0.1101
hsa-miR-301a-3p	1.23	0.1193	0.4028	1.23	0.1193	0.4028	1.11	0.3863	0.8325	3,6 [2,7-4,6]	3,3 [1,6-3,7]	0.1397	0.6014	1.08	0.5936	0.7981
hsa-miR-377-3p	1.19	0.1181	0.4028	1.19	0.1181	0.4028	1.1	0.3231	0.793	4,4 [3,9-5,0]	3,3 [2,9-4,1]	0.1644	0.6053	1.23	0.0796	0.3762
hsa-miR-23c	0.86	0.116	0.4028	0.86	0.116	0.4028	0.92	0.3266	0.793	8,6 [8,3-8,7]	9,3 [7,9-9,7]	0.2098	0.6524	0.75	0.0532	0.3218
hsa-miR-654-5p	1.24	0.1203	0.4028	1.24	0.1203	0.4028	1.17	0.2269	0.7099	3,1 [2,5-4,0]	2,2 [1,6-3,3]	0.2459	0.6685	1.17	0.234	0.5339
hsa-miR-582-3p	1.13	0.1172	0.4028	1.13	0.1172	0.4028	1.1	0.1645	0.7099	3,7 [2,7-5,0]	3,1 [1,6-4,6]	0.3054	0.7242	1.13	0.1616	0.4796
hsa-miR-7641	0.81	0.1207	0.4028	0.81	0.1207	0.4028	0.8	0.0722	0.5655	4,3 [3,6-4,7]	4,4 [4,0-5,7]	0.411	0.7807	0.96	0.7898	0.9101
hsa-miR-30a-5p	0.8	0.1218	0.4037	0.8	0.1218	0.4037	0.92	0.5199	0.9148	13,4 [12,1-14,3]	14,4 [13,8-14,9]	0.0801	0.5512	0.72	0.0218	0.2149
hsa-miR-204-3p	0.84	0.1232	0.4054	0.84	0.1232	0.4054	0.85	0.1446	0.6836	2,5 [1,6-3,1]	4,1 [2,9-4,7]	0.0152	0.5512	0.83	0.0883	0.3959
hsa-miR-216a-5p	0.84	0.1291	0.4215	0.84	0.1291	0.4215	0.94	0.5612	0.9198	3,3 [2,4-3,6]	3,2 [2,6-4,6]	0.8083	0.9574	0.83	0.1447	0.464
hsa-miR-504-5p	0.84	0.1382	0.4477	0.84	0.1382	0.4477	0.9	0.3922	0.8399	5,0 [4,1-5,6]	5,9 [5,1-6,6]	0.094	0.5925	0.72	0.0226	0.2175
hsa-miR-654-3p	1.22	0.1398	0.4477	1.22	0.1398	0.4477	1.14	0.2541	0.7354	5,1 [4,7-6,0]	4,8 [3,9-5,7]	0.2243	0.655	1.27	0.0679	0.3466
hsa-miR-95-3p	0.8	0.14	0.4477	0.8	0.14	0.4477	0.78	0.0579	0.529	8,2 [7,9-8,7]	8,3 [7,7-8,7]	1	1	1	0.9845	0.9907
hsa-miR-342-5p	1.18	0.1417	0.4497	1.18	0.1417	0.4497	1.14	0.2122	0.7099	3,2 [2,7-3,8]	3,1 [2,8-4,1]	0.8401	0.9706	1.12	0.4451	0.7102
hsa-miR-362-3p	1.22	0.1473	0.4559	1.22	0.1473	0.4559	1.09	0.4716	0.8747	3,5 [2,7-3,8]	3,5 [3,3-3,9]	0.8877	0.9825	1.26	0.144	0.464
hsa-miR-214-3p	1.22	0.1467	0.4559	1.22	0.1467	0.4559	1.11	0.3869	0.8325	7,6 [6,6-8,5]	7,5 [6,8-8,1]	0.7933	0.9574	1.1	0.5577	0.7809
hsa-miR-190a-5p	0.85	0.1467	0.4559	0.85	0.1467	0.4559	0.91	0.3149	0.7821	4,5 [3,8-6,4]	5,7 [4,8-6,2]	0.2721	0.6902	0.85	0.2417	0.5341
hsa-miR-136-5p	1.14	0.1476	0.4559	1.14	0.1476	0.4559	1.11	0.2274	0.7099	3,4 [2,7-3,8]	2,8 [1,6-3,7]	0.2844	0.7069	1.23	0.0881	0.3959
hsa-miR-29b-3p	1.34	0.1524	0.4582	1.34	0.1524	0.4582	0.99	0.9479	0.9832	10,6 [10,3-11,2]	9,6 [9,2-10,0]	0.01	0.5512	1.49	0.0627	0.3466
hsa-miR-369-5p	1.22	0.1504	0.4582	1.22	0.1504	0.4582	0.99	0.9084	0.9745	3,5 [2,9-4,4]	3,8 [3,2-4,1]	0.8877	0.9825	1.17	0.2727	0.5678
hsa-miR-1301-3p	1.26	0.1522	0.4582	1.26	0.1522	0.4582	1.03	0.8219	0.9684	6,4 [6,1-7,2]	6,1 [5,5-6,5]	0.2098	0.6524	1.41	0.0695	0.3508
hsa-miR-299-5p	1.25	0.1503	0.4582	1.25	0.1503	0.4582	1.34	0.0462	0.506	2,5 [1,6-2,9]	2,5 [1,6-3,3]	0.7891	0.9574	1.01	0.9668	0.9889
hsa-miR-16-2-3p	1.2	0.1552	0.4605	1.2	0.1552	0.4605	1.04	0.7498	0.9644	4,9 [3,8-5,6]	4,1 [3,2-4,5]	0.1097	0.6014	1.28	0.1055	0.4025
hsa-miR-223-3p	1.21	0.1543	0.4605	1.21	0.1543	0.4605	1.15	0.2746	0.7547	9,0 [8,3-9,5]	8,0 [7,6-8,5]	0.0408	0.5512	1.35	0.0352	0.2686
hsa-miR-1247-5p	1.18	0.1572	0.4635	1.18	0.1572	0.4635	1.3	0.0152	0.3973	2,5 [1,6-3,4]	2,1 [1,6-2,9]	0.519	0.8239	1.13	0.3101	0.6175
hsa-let-7i-3p	1.23	0.1585	0.4642	1.23	0.1585	0.4642	1.07	0.5907	0.9216	7,0 [6,3-7,5]	6,5 [5,8-7,2]	0.2243	0.655	1.3	0.0947	0.4017
hsa-miR-155-5p	1.17	0.1597	0.4647	1.17	0.1597	0.4647	1.13	0.2385	0.7316	12,5 [11,1-13,1]	11,0 [10,5-11,8]	0.0801	0.5512	1.35	0.0313	0.2686
hsa-miR-214-5p	1.3	0.1641	0.4746	1.3	0.1641	0.4746	1.28	0.1429	0.6828	7,2 [6,7-7,8]	6,9 [6,3-7,3]	0.4821	0.7959	1.29	0.2232	0.53
hsa-miR-26a-2-3p	1.22	0.1691	0.486	1.22	0.1691	0.486	1.14	0.3253	0.793	4,0 [3,4-4,6]	3,8 [3,3-4,3]	0.3463	0.7461	1.2	0.2344	0.5339
hsa-miR-146a-5p	1.17	0.1782	0.509	1.17	0.1782	0.509	1.32	0.0088	0.351	13,5 [12,4-13,9]	12,4 [11,8-13,0]	0.0801	0.5512	1.25	0.1026	0.4025
hsa-miR-18a-5p	1.24	0.1794	0.5091	1.24	0.1794	0.5091	1.11	0.4049	0.8536	6,9 [6,0-7,3]	6,2 [5,5-6,5]	0.0868	0.5712	1.7	0.0051	0.1279
hsa-miR-17-3p	1.22	0.1826	0.5129	1.22	0.1826	0.5129	1.07	0.5918	0.9216	5,3 [5,2-5,8]	5,0 [4,4-5,4]	0.159	0.6014	1.25	0.1865	0.5028
hsa-miR-548w	1.24	0.183	0.5129	1.24	0.183	0.5129	1.2	0.2722	0.7547	3,1 [2,5-3,4]	2,2 [1,6-3,0]	0.0188	0.5512	1.28	0.1339	0.4544
hsa-miR-548d-5p	1.23	0.1887	0.5133	1.23	0.1887	0.5133	0.99	0.9692	0.9853	3,4 [3,2-4,0]	3,3 [2,1-4,0]	0.3884	0.7807	1.18	0.3369	0.6322
hsa-miR-1260b	0.84	0.1975	0.5133	0.84	0.1975	0.5133	0.92	0.4612	0.8747	4,8 [4,6-5,7]	4,5 [4,2-5,6]	0.2721	0.6902	1	0.9835	0.9907
hsa-miR-425-3p	1.19	0.1941	0.5133	1.19	0.1941	0.5133	1.1	0.4096	0.8536	5,0 [4,9-5,5]	4,7 [4,3-4,9]	0.094	0.5925	1.17	0.204	0.5175
hsa-miR-4792	0.88	0.1888	0.5133	0.88	0.1888	0.5133	0.91	0.3487	0.8127	5,1 [4,6-5,6]	5,7 [4,4-6,7]	0.411	0.7807	0.96	0.6728	0.8485
hsa-miR-3184-5p	1.25	0.1965	0.5133	1.25	0.1965	0.5133	1.17	0.3234	0.793	6,7 [6,4-6,9]	6,6 [6,2-7,0]	0.9197	0.9825	1.13	0.5303	0.7641
hsa-miR-3613-3p	0.82	0.1976	0.5133	0.82	0.1976	0.5133	0.83	0.1893	0.7099	4,1 [3,6-4,4]	3,9 [3,3-4,3]	0.4821	0.7959	0.99	0.9393	0.9796
hsa-miR-27a-5p	1.15	0.1979	0.5133	1.15	0.1979	0.5133	1.17	0.1374	0.6823	5,5 [4,7-7,1]	5,4 [5,1-6,2]	0.9518	0.9933	1.14	0.2348	0.5339
hsa-miR-152-3p	1.2	0.1902	0.5133	1.2	0.1902	0.5133	1.25	0.0564	0.529	8,2 [7,8-9,4]	8,4 [7,9-8,6]	0.411	0.7807	1.08	0.6222	0.8235
hsa-miR-2392	0.87	0.1968	0.5133	0.87	0.1968	0.5133	0.85	0.0569	0.529	6,2 [5,0-7,2]	6,0 [5,4-6,4]	0.8245	0.9574	0.93	0.5035	0.747
hsa-miR-452-5p	1.2	0.186	0.5133	1.2	0.186	0.5133	1.32	0.0315	0.4629	5,8 [4,9-7,2]	6,2 [5,8-6,8]	0.2098	0.6524	1.07	0.7082	0.8594
hsa-miR-181c-3p	1.18	0.1975	0.5133	1.18	0.1975	0.5133	1.29	0.0342	0.4629	3,4 [2,7-4,0]	3,1 [2,4-3,8]	0.6137	0.8751	1.29	0.1303	0.4515
hsa-miR-221-5p	1.22	0.1908	0.5133	1.22	0.1908	0.5133	1.33	0.0227	0.3973	6,7 [6,3-7,2]	5,8 [5,5-6,0]	0.0486	0.5512	1.31	0.0991	0.4025
hsa-miR-769-5p	1.23	0.1848	0.5133	1.23	0.1848	0.5133	1.39	0.0134	0.3961	8,0 [7,8-8,6]	7,9 [7,4-8,5]	0.4339	0.7849	1.11	0.5699	0.7864
hsa-miR-3653-5p	0.81	0.2016	0.52	0.81	0.2016	0.52	0.98	0.88	0.9684	2,7 [2,6-2,9]	2,4 [1,6-3,3]	0.8549	0.9716	1.05	0.7954	0.9119
hsa-miR-139-5p	0.87	0.2043	0.5211	0.87	0.2043	0.5211	0.97	0.7764	0.9684	9,0 [8,5-9,3]	9,0 [8,1-9,7]	0.9518	0.9933	0.84	0.1341	0.4544
hsa-miR-6131	0.86	0.204	0.5211	0.86	0.204	0.5211	0.91	0.4229	0.8651	8,8 [7,8-9,2]	9,0 [8,2-9,6]	0.3269	0.7312	0.95	0.669	0.8466
hsa-miR-210-3p	0.87	0.2098	0.5299	0.87	0.2098	0.5299	1.01	0.8972	0.9745	9,1 [8,4-11,3]	10,6 [10,2-11,1]	0.1184	0.6014	0.75	0.0728	0.3553
hsa-miR-106b-5p	1.44	0.2101	0.5299	1.44	0.2101	0.5299	1.14	0.5942	0.9216	8,5 [8,0-8,9]	8,4 [8,1-8,6]	0.4821	0.7959	1.61	0.1147	0.4168
hsa-miR-3613-5p	1.22	0.2122	0.5323	1.22	0.2122	0.5323	1.2	0.1899	0.7099	7,9 [7,7-8,6]	8,2 [7,7-8,8]	0.5598	0.8557	1.11	0.5119	0.7531
hsa-miR-330-5p	1.21	0.2165	0.5401	1.21	0.2165	0.5401	1.33	0.0387	0.4629	4,7 [4,2-5,1]	5,0 [4,3-5,4]	0.6434	0.8905	1.21	0.3063	0.6153
hsa-miR-548e-3p	1.18	0.2189	0.543	1.18	0.2189	0.543	0.97	0.7705	0.9684	4,7 [4,3-5,2]	3,9 [3,2-4,2]	0.0054	0.5512	1.51	0.0062	0.133
hsa-miR-576-5p	1.24	0.2245	0.5509	1.24	0.2245	0.5509	1.04	0.8123	0.9684	5,2 [4,8-5,5]	4,9 [4,6-5,5]	0.5073	0.8081	1.21	0.3145	0.6235
hsa-miR-432-5p	1.2	0.2237	0.5509	1.2	0.2237	0.5509	1.13	0.3773	0.8274	4,6 [3,9-5,3]	5,0 [4,0-5,4]	0.8245	0.9574	1.12	0.4293	0.6936
hsa-miR-192-3p	0.86	0.2311	0.564	0.86	0.2311	0.564	0.93	0.5389	0.9198	2,5 [1,6-3,4]	3,3 [2,4-3,9]	0.2064	0.6524	0.88	0.3391	0.6322
hsa-miR-656-3p	1.22	0.2346	0.5696	1.22	0.2346	0.5696	1.03	0.8449	0.9684	2,6 [2,4-4,1]	2,9 [2,1-3,2]	1	1	1.17	0.3444	0.6381
hsa-let-7e-3p	0.85	0.2373	0.5719	0.85	0.2373	0.5719	1	0.9754	0.9853	5,3 [4,4-5,7]	5,2 [4,6-5,4]	0.702	0.9184	0.89	0.4097	0.6885
hsa-miR-4791	0.85	0.2381	0.5719	0.85	0.2381	0.5719	0.96	0.7316	0.9605	5,1 [4,8-5,6]	5,5 [5,0-6,1]	0.2395	0.655	0.87	0.3523	0.6419
hsa-miR-485-3p	1.16	0.2424	0.5777	1.16	0.2424	0.5777	1.15	0.2194	0.7099	3,5 [2,4-4,2]	2,6 [2,1-3,5]	0.3245	0.7312	1.25	0.0971	0.4025
hsa-miR-9-5p	1.08	0.243	0.5777	1.08	0.243	0.5777	1.15	0.035	0.4629	7,4 [6,8-8,5]	7,1 [6,4-8,4]	0.4339	0.7849	1.02	0.8008	0.9135
hsa-miR-218-5p	1.2	0.2459	0.5814	1.2	0.2459	0.5814	1.28	0.065	0.5626	7,6 [7,1-8,4]	7,2 [6,4-7,7]	0.2243	0.655	1.08	0.6353	0.8289
hsa-miR-4448	1.12	0.2476	0.5824	1.12	0.2476	0.5824	0.99	0.9469	0.9832	5,1 [4,4-5,9]	5,5 [3,9-6,0]	1	1	1.13	0.2522	0.5487
hsa-miR-2277-5p	1.18	0.2505	0.5863	1.18	0.2505	0.5863	1.25	0.0782	0.5723	3,8 [3,3-4,2]	3,8 [3,3-4,5]	0.7625	0.9432	1.08	0.6618	0.8436
hsa-miR-455-3p	0.86	0.2523	0.5873	0.86	0.2523	0.5873	0.82	0.0864	0.6167	5,2 [4,9-5,7]	5,8 [4,3-6,6]	0.2395	0.655	0.87	0.2582	0.5555
hsa-miR-3653-3p	0.83	0.257	0.5952	0.83	0.257	0.5952	0.84	0.2816	0.7547	2,4 [1,6-2,9]	2,6 [1,6-3,3]	0.5829	0.8625	0.97	0.8742	0.9508
hsa-miR-1307-3p	1.17	0.2626	0.5954	1.17	0.2626	0.5954	1	0.9921	0.9921	7,0 [6,5-7,6]	6,4 [5,9-7,4]	0.2395	0.655	1.3	0.0979	0.4025
hsa-miR-374b-3p	1.14	0.2627	0.5954	1.14	0.2627	0.5954	1.01	0.9381	0.9832	4,0 [3,3-4,5]	3,4 [3,2-4,4]	0.4568	0.7959	1.12	0.3625	0.6494
hsa-miR-3609	0.89	0.266	0.5954	0.89	0.266	0.5954	0.96	0.7213	0.9605	4,7 [4,2-5,4]	5,2 [4,4-5,9]	0.5073	0.8081	0.91	0.4217	0.6903
hsa-miR-433-3p	0.85	0.2633	0.5954	0.85	0.2633	0.5954	0.95	0.6323	0.9351	3,5 [2,8-4,4]	3,5 [2,3-4,1]	0.7319	0.9257	1	0.9739	0.9889
hsa-miR-1306-5p	0.83	0.2584	0.5954	0.83	0.2584	0.5954	1.11	0.4684	0.8747	3,0 [2,7-3,5]	2,9 [1,6-3,2]	0.67	0.9113	0.91	0.5977	0.7981
hsa-miR-500a-5p	0.85	0.2662	0.5954	0.85	0.2662	0.5954	0.86	0.2592	0.7354	4,7 [4,4-5,7]	5,1 [4,3-5,5]	0.9197	0.9825	0.82	0.2099	0.5253
hsa-miR-543	1.13	0.2641	0.5954	1.13	0.2641	0.5954	1.16	0.129	0.6823	4,3 [3,0-5,2]	4,1 [3,4-5,2]	0.8718	0.9825	0.94	0.6291	0.8279
hsa-miR-106b-3p	1.28	0.2686	0.5978	1.28	0.2686	0.5978	1.34	0.162	0.7099	8,5 [8,0-8,7]	8,0 [7,8-8,5]	0.2395	0.655	1.73	0.0378	0.2686
hsa-miR-1299	1.08	0.2707	0.5995	1.08	0.2707	0.5995	1.04	0.5133	0.9102	4,2 [2,1-5,4]	4,6 [2,6-5,6]	0.8236	0.9574	1.02	0.8033	0.914
hsa-miR-766-3p	1.21	0.2783	0.6046	1.21	0.2783	0.6046	1.12	0.4689	0.8747	4,3 [3,2-4,9]	3,5 [3,2-4,0]	0.068	0.5512	1.52	0.0371	0.2686
hsa-miR-941	1.27	0.2776	0.6046	1.27	0.2776	0.6046	1.21	0.3069	0.7821	7,9 [7,5-8,6]	7,5 [6,9-7,9]	0.0627	0.5512	1.38	0.211	0.5253
hsa-miR-7706	1.14	0.2781	0.6046	1.14	0.2781	0.6046	1.12	0.2802	0.7547	3,4 [3,1-4,0]	3,6 [3,1-4,2]	0.533	0.8262	1.11	0.4491	0.7128
hsa-miR-532-3p	0.88	0.2754	0.6046	0.88	0.2754	0.6046	0.88	0.2681	0.7512	6,2 [5,5-6,7]	6,0 [5,4-6,9]	0.9197	0.9825	0.72	0.0527	0.3218
hsa-miR-1468-5p	0.86	0.2799	0.6051	0.86	0.2799	0.6051	0.81	0.1344	0.6823	2,8 [2,7-3,3]	3,6 [2,9-4,0]	0.1588	0.6014	0.66	0.0116	0.1614
hsa-miR-132-3p	1.21	0.2859	0.6152	1.21	0.2859	0.6152	1.26	0.1578	0.7092	6,4 [5,8-7,0]	6,3 [5,7-6,9]	0.587	0.8625	1.09	0.6478	0.8315
hsa-miR-145-5p	0.88	0.2899	0.6178	0.88	0.2899	0.6178	0.95	0.6927	0.9605	14,3 [14,2-15,4]	15,2 [14,2-15,8]	0.4821	0.7959	0.9	0.3677	0.6521
hsa-miR-6500-3p	1.18	0.2894	0.6178	1.18	0.2894	0.6178	1.09	0.4958	0.9003	2,5 [1,6-3,8]	2,3 [2,0-3,3]	0.9022	0.9825	1.1	0.5924	0.7981
hsa-miR-3158-3p	1.13	0.2937	0.6231	1.13	0.2937	0.6231	1.15	0.2261	0.7099	2,9 [2,7-3,8]	3,5 [2,6-4,4]	0.3886	0.7807	1.22	0.1176	0.4238
hsa-miR-29b-2-5p	0.85	0.2952	0.6234	0.85	0.2952	0.6234	0.83	0.2126	0.7099	2,8 [2,4-3,2]	3,2 [2,3-3,4]	0.3254	0.7312	0.9	0.528	0.7641
hsa-miR-129-5p	0.91	0.3008	0.6323	0.91	0.3008	0.6323	0.96	0.6021	0.9224	3,0 [1,6-4,3]	3,0 [2,1-3,6]	0.9515	0.9933	0.93	0.4148	0.689
hsa-miR-30d-5p	0.81	0.3061	0.6373	0.81	0.3061	0.6373	0.97	0.8724	0.9684	12,6 [12,1-12,9]	13,2 [12,7-13,8]	0.0342	0.5512	0.61	0.0365	0.2686
hsa-miR-624-5p	1.19	0.3102	0.6373	1.19	0.3102	0.6373	1.06	0.6933	0.9605	2,1 [1,6-3,0]	3,0 [1,6-3,3]	0.1622	0.6053	0.97	0.8681	0.9508
hsa-miR-126-5p	0.88	0.3048	0.6373	0.88	0.3048	0.6373	0.92	0.4482	0.8747	9,8 [9,7-11,2]	10,3 [10,1-11,1]	0.6434	0.8905	0.77	0.0704	0.3511
hsa-miR-361-5p	0.85	0.3082	0.6373	0.85	0.3082	0.6373	0.86	0.2872	0.7574	9,1 [8,8-9,4]	9,6 [9,0-9,9]	0.5073	0.8081	0.8	0.1999	0.5157
hsa-miR-10a-3p	1.16	0.31	0.6373	1.16	0.31	0.6373	1.15	0.2481	0.7354	7,4 [7,0-7,9]	7,0 [6,4-7,6]	0.2243	0.655	1.06	0.6992	0.8579
hsa-miR-135b-5p	1.11	0.3118	0.6377	1.11	0.3118	0.6377	1.03	0.7444	0.9605	6,6 [5,4-7,1]	6,6 [5,5-7,4]	0.8878	0.9825	1.03	0.8287	0.9313
hsa-miR-889-3p	1.15	0.3142	0.6397	1.15	0.3142	0.6397	1.18	0.1646	0.7099	3,2 [1,6-4,0]	2,4 [1,6-3,3]	0.2378	0.655	1.13	0.3671	0.6521
hsa-miR-142-3p	1.12	0.3223	0.6532	1.12	0.3223	0.6532	0.97	0.7792	0.9684	10,9 [9,7-11,8]	9,8 [9,0-10,5]	0.0486	0.5512	1.34	0.023	0.2175
hsa-miR-186-5p	1.31	0.3287	0.6632	1.31	0.3287	0.6632	1.11	0.6921	0.9605	12,0 [11,9-12,5]	11,8 [11,4-12,3]	0.1098	0.6014	1.25	0.3967	0.6776
hsa-miR-185-3p	1.14	0.3308	0.6646	1.14	0.3308	0.6646	1.19	0.1107	0.6703	4,2 [3,7-4,7]	3,8 [3,4-4,3]	0.2243	0.655	1.18	0.227	0.5339
hsa-miR-7704	0.91	0.3355	0.6691	0.91	0.3355	0.6691	0.99	0.867	0.9684	3,1 [2,1-3,7]	3,2 [2,6-4,5]	0.3261	0.7312	0.92	0.4333	0.6975
hsa-miR-30b-5p	0.81	0.336	0.6691	0.81	0.336	0.6691	0.9	0.5634	0.9198	11,9 [11,5-12,7]	12,4 [11,8-12,6]	0.7625	0.9432	0.72	0.1651	0.4802
hsa-miR-151a-3p	1.16	0.3434	0.6763	1.16	0.3434	0.6763	1.16	0.2886	0.7574	10,1 [9,4-10,7]	10,1 [9,6-10,8]	0.8878	0.9825	1.13	0.5021	0.747
hsa-miR-493-5p	1.13	0.3422	0.6763	1.13	0.3422	0.6763	1.18	0.1526	0.7069	6,0 [5,2-6,7]	5,8 [4,8-6,3]	0.4576	0.7959	1.05	0.7062	0.8594
hsa-miR-31-5p	1.08	0.3441	0.6763	1.08	0.3441	0.6763	1.13	0.0736	0.5666	4,2 [3,5-5,6]	3,8 [2,3-4,7]	0.2386	0.655	1.13	0.1769	0.4963
hsa-miR-664a-5p	1.15	0.3461	0.6773	1.15	0.3461	0.6773	1.12	0.3823	0.8304	5,3 [4,5-5,7]	5,2 [4,7-5,7]	0.7933	0.9574	1.26	0.2173	0.53
hsa-miR-1249-3p	0.89	0.349	0.6799	0.89	0.349	0.6799	0.96	0.7354	0.9605	4,3 [3,3-4,5]	4,1 [4,0-4,7]	0.6724	0.9113	1.01	0.9717	0.9889
hsa-miR-130b-5p	0.88	0.352	0.6829	0.88	0.352	0.6829	1.06	0.6247	0.928	4,0 [1,6-4,4]	3,6 [3,0-4,1]	0.7315	0.9257	0.9	0.502	0.747
hsa-miR-345-5p	1.18	0.3544	0.6847	1.18	0.3544	0.6847	0.97	0.8426	0.9684	6,7 [6,6-6,9]	6,5 [6,2-6,9]	0.2395	0.655	1.22	0.2526	0.5487
hsa-miR-3074-5p	1.14	0.3601	0.687	1.14	0.3601	0.687	0.99	0.9448	0.9832	3,1 [3,0-4,1]	2,9 [1,6-3,8]	0.2007	0.6524	1.1	0.5125	0.7531
hsa-miR-22-5p	1.19	0.359	0.687	1.19	0.359	0.687	1.17	0.3538	0.8131	7,6 [6,8-8,0]	6,9 [6,5-7,5]	0.1184	0.6014	1.36	0.1822	0.5012
hsa-miR-509-3-5p	0.9	0.3578	0.687	0.9	0.3578	0.687	0.84	0.1185	0.6823	2,0 [1,6-2,7]	2,6 [1,6-3,5]	0.3653	0.7651	0.99	0.9234	0.9749
hsa-miR-337-3p	1.16	0.3655	0.6915	1.16	0.3655	0.6915	1.06	0.6911	0.9605	3,5 [3,2-4,4]	4,0 [3,4-4,6]	0.2721	0.6902	1.17	0.3356	0.6322
hsa-let-7g-5p	1.25	0.3656	0.6915	1.25	0.3656	0.6915	1.44	0.1214	0.6823	14,9 [14,7-15,3]	14,7 [14,5-15,0]	0.2098	0.6524	1.04	0.8694	0.9508
hsa-miR-653-3p	1.07	0.3706	0.6982	1.07	0.3706	0.6982	1.11	0.1319	0.6823	3,6 [2,7-4,5]	3,3 [2,6-5,0]	0.8553	0.9716	0.99	0.9114	0.9697
hsa-miR-32-3p	1.15	0.374	0.6987	1.15	0.374	0.6987	1.09	0.56	0.9198	4,0 [3,0-4,5]	3,2 [2,4-3,9]	0.1368	0.6014	1.14	0.4719	0.7263
hsa-miR-365a-5p	1.09	0.3732	0.6987	1.09	0.3732	0.6987	0.94	0.5054	0.9034	4,1 [2,7-4,8]	3,4 [2,5-3,9]	0.4101	0.7807	1.29	0.0467	0.2988
hsa-miR-660-5p	0.84	0.3767	0.7009	0.84	0.3767	0.7009	0.85	0.3633	0.8168	6,7 [6,2-7,4]	6,6 [6,0-7,1]	0.4821	0.7959	0.78	0.2636	0.5605
hsa-miR-27a-3p	1.21	0.3832	0.7101	1.21	0.3832	0.7101	1.25	0.2556	0.7354	13,5 [12,8-13,6]	13,1 [12,6-13,5]	0.3269	0.7312	0.93	0.7187	0.8594
hsa-miR-191-5p	1.2	0.3883	0.7165	1.2	0.3883	0.7165	0.94	0.7285	0.9605	12,9 [11,9-13,0]	12,4 [12,1-12,6]	0.1277	0.6014	1.2	0.4456	0.7102
hsa-miR-190b	1.11	0.3904	0.7176	1.11	0.3904	0.7176	1.09	0.545	0.9198	1,6 [1,6-2,4]	1,8 [1,6-2,4]	0.81	0.9574	1.05	0.6962	0.8579
hsa-miR-450a-2-3p	0.87	0.4029	0.7316	0.87	0.4029	0.7316	0.96	0.8132	0.9684	3,0 [2,7-3,2]	3,1 [1,6-3,6]	0.8236	0.9574	0.89	0.4696	0.7263
hsa-miR-93-5p	0.86	0.4015	0.7316	0.86	0.4015	0.7316	0.82	0.2202	0.7099	11,9 [11,7-12,4]	11,8 [11,0-12,2]	0.4821	0.7959	0.99	0.9507	0.9832
hsa-let-7g-3p	1.16	0.4009	0.7316	1.16	0.4009	0.7316	1.3	0.1101	0.6703	1,6 [1,6-3,0]	1,6 [1,6-2,5]	0.8069	0.9574	1.04	0.8374	0.9377
hsa-miR-143-3p	1.14	0.4045	0.7316	1.14	0.4045	0.7316	1.35	0.0407	0.4733	14,8 [14,3-15,6]	15,2 [14,7-15,8]	0.6149	0.8751	0.9	0.6151	0.8166
hsa-miR-138-5p	1.06	0.4086	0.7332	1.06	0.4086	0.7332	1.02	0.7023	0.9605	3,9 [1,6-5,8]	2,8 [1,6-3,8]	0.6383	0.8905	1.12	0.1279	0.4502
hsa-miR-340-5p	1.17	0.408	0.7332	1.17	0.408	0.7332	1.17	0.4222	0.8651	10,3 [9,8-10,9]	10,5 [9,9-10,8]	0.9839	0.9971	1.02	0.936	0.9791
hsa-miR-144-3p	1.06	0.417	0.7454	1.06	0.417	0.7454	1.01	0.8146	0.9684	6,4 [4,6-7,3]	6,0 [4,6-7,7]	0.587	0.8625	1.14	0.1493	0.4641
hsa-miR-3065-5p	0.91	0.4269	0.7456	0.91	0.4269	0.7456	1.01	0.8921	0.9745	4,5 [3,6-5,5]	4,0 [2,6-4,5]	0.2239	0.655	1.01	0.9198	0.9734
hsa-miR-215-5p	0.91	0.4286	0.7456	0.91	0.4286	0.7456	0.98	0.8083	0.9684	2,5 [1,6-2,9]	3,3 [2,8-3,8]	0.0253	0.5512	0.91	0.4947	0.7437
hsa-miR-487b-3p	1.13	0.4281	0.7456	1.13	0.4281	0.7456	1.04	0.7645	0.9684	4,2 [3,8-4,9]	3,7 [3,3-4,4]	0.153	0.6014	1.19	0.2667	0.5606
hsa-miR-421	1.14	0.4235	0.7456	1.14	0.4235	0.7456	0.98	0.876	0.9684	7,3 [7,0-8,1]	6,9 [6,3-7,4]	0.0681	0.5512	1.24	0.2117	0.5253
hsa-miR-193a-3p	1.11	0.4274	0.7456	1.11	0.4274	0.7456	1.03	0.8375	0.9684	5,6 [4,7-6,3]	5,3 [4,9-5,9]	0.5332	0.8262	1.21	0.1644	0.4802
hsa-miR-3173-5p	0.86	0.423	0.7456	0.86	0.423	0.7456	1.1	0.5713	0.9216	2,6 [1,6-3,2]	3,0 [2,2-3,3]	0.4086	0.7807	0.87	0.4704	0.7263
hsa-miR-664a-3p	0.9	0.4249	0.7456	0.9	0.4249	0.7456	0.88	0.2528	0.7354	7,4 [7,1-8,3]	7,8 [7,3-8,2]	0.9197	0.9825	0.92	0.5567	0.7809
hsa-miR-28-5p	1.22	0.4332	0.7506	1.22	0.4332	0.7506	1.13	0.5835	0.9216	8,7 [8,2-9,1]	8,8 [8,5-9,1]	0.702	0.9184	0.98	0.9282	0.9778
hsa-miR-3605-3p	0.88	0.4365	0.7516	0.88	0.4365	0.7516	0.99	0.955	0.9832	3,9 [3,4-4,3]	4,0 [3,4-4,2]	0.9678	0.9971	0.95	0.7686	0.8947
hsa-miR-147b	1.08	0.439	0.7516	1.08	0.439	0.7516	1.05	0.6422	0.9466	4,3 [3,0-5,0]	3,3 [2,5-4,4]	0.1953	0.6524	1.25	0.0343	0.2686
hsa-miR-3912-3p	1.16	0.4374	0.7516	1.16	0.4374	0.7516	1.1	0.5415	0.9198	3,2 [2,5-3,7]	3,1 [2,4-3,6]	0.7927	0.9574	1.06	0.7829	0.909
hsa-miR-374a-3p	1.09	0.4403	0.7516	1.09	0.4403	0.7516	1.06	0.5361	0.9198	6,2 [6,1-7,0]	6,0 [5,5-6,7]	0.2243	0.655	1.2	0.1394	0.464
hsa-let-7a-3p	1.11	0.4444	0.7556	1.11	0.4444	0.7556	1.12	0.3075	0.7821	5,2 [4,7-5,8]	4,9 [4,6-5,7]	0.4576	0.7959	1.09	0.554	0.7809
hsa-miR-141-3p	0.93	0.4469	0.7571	0.93	0.4469	0.7571	0.92	0.3284	0.793	3,4 [3,0-4,0]	3,2 [2,3-4,4]	0.8876	0.9825	0.96	0.6796	0.8504
hsa-miR-181a-5p	0.89	0.4555	0.7632	0.89	0.4555	0.7632	0.97	0.8232	0.9684	13,8 [13,6-14,0]	13,6 [13,1-14,0]	0.4339	0.7849	0.9	0.5783	0.7932
hsa-miR-450a-5p	1.12	0.4542	0.7632	1.12	0.4542	0.7632	1.06	0.6816	0.9605	7,9 [6,8-8,5]	7,9 [7,1-8,4]	0.9037	0.9825	1.06	0.7177	0.8594
hsa-miR-193a-5p	1.14	0.4548	0.7632	1.14	0.4548	0.7632	1.12	0.4466	0.8747	7,3 [6,7-7,8]	7,7 [6,9-8,3]	0.1707	0.6053	1.13	0.5333	0.7641
hsa-miR-489-3p	1.06	0.4584	0.7635	1.06	0.4584	0.7635	1.07	0.3764	0.8274	3,2 [2,7-3,8]	3,2 [2,8-5,4]	0.6148	0.8751	0.98	0.7976	0.9121
hsa-miR-874-3p	1.09	0.4591	0.7635	1.09	0.4591	0.7635	1.22	0.0474	0.506	3,8 [3,6-4,7]	3,9 [3,6-4,3]	0.8402	0.9706	1.04	0.7273	0.8667
hsa-miR-363-3p	1.11	0.478	0.7705	1.11	0.478	0.7705	1.01	0.9532	0.9832	8,8 [8,5-9,2]	8,6 [8,4-9,0]	0.2721	0.6902	1.19	0.2076	0.5237
hsa-miR-224-3p	0.9	0.4774	0.7705	0.9	0.4774	0.7705	1.01	0.9144	0.9745	4,0 [3,4-4,9]	4,6 [3,6-5,1]	0.4339	0.7849	0.85	0.3633	0.6494
hsa-let-7a-5p	0.89	0.4713	0.7705	0.89	0.4713	0.7705	0.96	0.7949	0.9684	14,9 [14,2-15,1]	15,0 [14,2-15,3]	0.587	0.8625	0.8	0.2398	0.5341
hsa-miR-20a-5p	1.13	0.4762	0.7705	1.13	0.4762	0.7705	1.09	0.5815	0.9216	12,3 [12,0-12,4]	11,9 [11,2-12,2]	0.0801	0.5512	1.11	0.5512	0.7796
hsa-let-7f-1-3p	0.91	0.4671	0.7705	0.91	0.4671	0.7705	0.93	0.5775	0.9216	4,9 [4,5-5,2]	4,7 [4,0-5,1]	0.3468	0.7461	0.78	0.1793	0.4963
hsa-miR-339-3p	1.18	0.4786	0.7705	1.18	0.4786	0.7705	1.14	0.5637	0.9198	6,8 [6,6-6,9]	6,9 [6,4-7,4]	0.4821	0.7959	0.96	0.8455	0.9408
hsa-miR-152-5p	1.1	0.4665	0.7705	1.1	0.4665	0.7705	1.07	0.5342	0.9198	3,0 [2,7-3,9]	3,2 [1,6-3,4]	0.7148	0.9257	1.16	0.2954	0.6001
hsa-miR-542-3p	1.1	0.4771	0.7705	1.1	0.4771	0.7705	1.1	0.4268	0.8651	5,7 [5,2-6,2]	6,0 [5,4-6,7]	0.5332	0.8262	1.1	0.5478	0.7796
hsa-miR-708-5p	1.1	0.4749	0.7705	1.1	0.4749	0.7705	1.18	0.2034	0.7099	8,8 [8,0-9,6]	8,2 [7,9-8,8]	0.1375	0.6014	1.19	0.2372	0.5341
hsa-miR-1277-5p	0.91	0.4836	0.7731	0.91	0.4836	0.7731	0.99	0.9584	0.9845	3,2 [2,9-3,4]	3,3 [2,7-3,6]	0.8718	0.9825	1.01	0.9675	0.9889
hsa-miR-5010-3p	0.9	0.4821	0.7731	0.9	0.4821	0.7731	1.18	0.2732	0.7547	3,1 [2,7-3,6]	3,2 [2,5-4,0]	0.7318	0.9257	0.71	0.0606	0.3466
hsa-miR-505-3p	0.86	0.4881	0.7749	0.86	0.4881	0.7749	1.03	0.8783	0.9684	6,4 [6,1-6,7]	6,3 [6,1-6,7]	0.7625	0.9432	1.14	0.5946	0.7981
hsa-miR-651-5p	1.1	0.4873	0.7749	1.1	0.4873	0.7749	1.04	0.7608	0.9684	5,3 [4,7-5,8]	4,7 [4,0-5,2]	0.1184	0.6014	1.27	0.0621	0.3466
hsa-miR-1248	0.91	0.4926	0.7793	0.91	0.4926	0.7793	0.88	0.3491	0.8127	9,3 [8,7-9,6]	9,0 [8,4-9,7]	0.5073	0.8081	1.08	0.5965	0.7981
hsa-miR-132-5p	1.13	0.4963	0.7823	1.13	0.4963	0.7823	1.2	0.2792	0.7547	5,9 [5,5-6,7]	5,6 [5,2-6,0]	0.1479	0.6014	1.19	0.3485	0.6405
hsa-miR-24-2-5p	0.89	0.5013	0.7848	0.89	0.5013	0.7848	0.95	0.7387	0.9605	2,8 [1,6-3,3]	2,8 [1,6-3,4]	0.8544	0.9716	0.97	0.8577	0.9456
hsa-miR-451a	1.05	0.5	0.7848	1.05	0.5	0.7848	1.02	0.7447	0.9605	12,8 [11,8-13,7]	13,3 [12,0-14,3]	0.9839	0.9971	1.15	0.1578	0.4712
hsa-miR-32-5p	1.1	0.5053	0.7884	1.1	0.5053	0.7884	0.98	0.871	0.9684	6,2 [5,8-6,5]	5,7 [5,4-6,3]	0.1098	0.6014	1.26	0.1638	0.4802
hsa-miR-6873-3p	0.92	0.5165	0.8004	0.92	0.5165	0.8004	0.87	0.2481	0.7354	2,6 [1,8-3,8]	2,4 [1,6-3,4]	0.6838	0.9184	0.99	0.96	0.9889
hsa-miR-3074-3p	0.93	0.5161	0.8004	0.93	0.5161	0.8004	0.86	0.2235	0.7099	3,4 [2,9-4,5]	4,5 [3,6-4,8]	0.0624	0.5512	0.89	0.3535	0.6419
hsa-miR-486-3p	0.92	0.5191	0.8016	0.92	0.5191	0.8016	1.02	0.8512	0.9684	2,7 [1,6-3,6]	2,8 [1,9-4,1]	0.4527	0.7959	0.99	0.9323	0.9782
hsa-miR-491-5p	0.91	0.544	0.8052	0.91	0.544	0.8052	0.99	0.9533	0.9832	1,6 [1,6-2,7]	2,2 [1,6-3,0]	0.3857	0.7807	0.93	0.6847	0.8504
hsa-miR-326	1.11	0.5396	0.8052	1.11	0.5396	0.8052	0.99	0.9434	0.9832	3,4 [2,7-4,0]	3,0 [2,5-3,2]	0.0707	0.5512	1.35	0.1418	0.464
hsa-miR-301a-5p	1.12	0.5258	0.8052	1.12	0.5258	0.8052	0.98	0.917	0.975	2,7 [2,5-3,3]	2,9 [2,4-3,4]	0.9839	0.9971	0.86	0.4064	0.686
hsa-miR-1296-5p	0.88	0.549	0.8052	0.88	0.549	0.8052	1.02	0.9135	0.9745	6,2 [5,7-6,7]	5,8 [5,3-6,2]	0.2896	0.7069	1.09	0.6804	0.8504
hsa-miR-16-5p	1.12	0.5524	0.8052	1.12	0.5524	0.8052	0.98	0.9048	0.9745	12,1 [11,8-12,2]	12,0 [11,7-12,1]	0.2721	0.6902	1.15	0.4542	0.716
hsa-miR-486-5p	0.95	0.5352	0.8052	0.95	0.5352	0.8052	1.02	0.7827	0.9684	8,3 [6,9-9,6]	9,4 [8,3-10,2]	0.1707	0.6053	0.99	0.9407	0.9796
hsa-miR-664b-5p	1.12	0.5317	0.8052	1.12	0.5317	0.8052	1.02	0.8807	0.9684	2,9 [2,5-3,4]	2,3 [1,6-2,5]	0.0054	0.5512	1.28	0.2423	0.5341
hsa-miR-1303	1.07	0.5534	0.8052	1.07	0.5534	0.8052	0.98	0.8307	0.9684	6,4 [6,3-7,6]	6,5 [5,9-7,5]	0.9518	0.9933	1.17	0.1943	0.5098
hsa-miR-26b-5p	0.91	0.5417	0.8052	0.91	0.5417	0.8052	0.98	0.8733	0.9684	11,4 [10,9-11,8]	11,8 [11,2-12,0]	0.2395	0.655	0.78	0.0891	0.3959
hsa-miR-3960	0.94	0.5363	0.8052	0.94	0.5363	0.8052	0.96	0.6984	0.9605	2,6 [1,6-4,1]	2,8 [1,6-3,8]	0.8865	0.9825	1	0.9886	0.9907
hsa-miR-378a-3p	1.1	0.5358	0.8052	1.1	0.5358	0.8052	1.09	0.5881	0.9216	11,6 [11,2-12,3]	11,5 [11,1-11,9]	0.702	0.9184	1.09	0.5927	0.7981
hsa-miR-3687	1.11	0.5306	0.8052	1.11	0.5306	0.8052	1.08	0.5953	0.9216	3,1 [2,7-3,9]	2,3 [1,6-3,2]	0.0725	0.5512	1.34	0.0601	0.3466
hsa-miR-151a-5p	0.86	0.5514	0.8052	0.86	0.5514	0.8052	0.88	0.5435	0.9198	8,7 [8,3-9,0]	8,8 [8,4-9,1]	0.7472	0.9422	0.79	0.3901	0.6709
hsa-miR-140-3p	1.11	0.5435	0.8052	1.11	0.5435	0.8052	1.11	0.4941	0.9003	9,0 [8,5-9,5]	9,1 [8,8-9,5]	0.9037	0.9825	0.98	0.9089	0.9697
hsa-miR-34a-5p	1.13	0.5474	0.8052	1.13	0.5474	0.8052	1.13	0.4958	0.9003	9,6 [8,0-9,9]	9,5 [9,1-10,1]	0.6149	0.8751	1.09	0.7167	0.8594
hsa-miR-128-3p	1.09	0.5516	0.8052	1.09	0.5516	0.8052	1.15	0.3546	0.8131	8,9 [8,0-9,1]	8,2 [8,0-8,7]	0.2243	0.655	0.96	0.8154	0.9209
hsa-miR-499a-5p	1.08	0.5266	0.8052	1.08	0.5266	0.8052	1.14	0.3122	0.7821	5,1 [4,7-5,3]	4,9 [4,3-5,4]	0.6434	0.8905	0.87	0.2665	0.5606
hsa-miR-429	0.93	0.5425	0.8052	0.93	0.5425	0.8052	0.8	0.0559	0.529	8,8 [8,3-10,4]	9,2 [8,3-9,6]	0.9518	0.9933	0.89	0.419	0.6903
hsa-miR-200a-5p	0.93	0.5566	0.8073	0.93	0.5566	0.8073	0.85	0.209	0.7099	4,9 [4,1-5,7]	5,4 [4,7-6,0]	0.3468	0.7461	0.9	0.4158	0.689
hsa-miR-92a-3p	1.14	0.5589	0.8081	1.14	0.5589	0.8081	1.35	0.1362	0.6823	13,3 [13,0-13,9]	13,0 [12,7-13,3]	0.0408	0.5512	1.35	0.2129	0.5253
hsa-miR-5701	0.92	0.5644	0.8123	0.92	0.5644	0.8123	0.93	0.6235	0.928	7,0 [6,4-7,4]	7,0 [6,6-7,3]	0.9678	0.9971	1.01	0.9744	0.9889
hsa-miR-10a-5p	1.1	0.5654	0.8123	1.1	0.5654	0.8123	1.2	0.2374	0.7316	15,0 [14,7-15,5]	14,7 [14,4-15,3]	0.3674	0.7651	0.85	0.3753	0.6579
hsa-miR-660-3p	1.1	0.57	0.8133	1.1	0.57	0.8133	0.96	0.8002	0.9684	2,7 [2,5-3,1]	2,8 [2,4-3,2]	1	1	0.93	0.69	0.8536
hsa-miR-342-3p	1.1	0.5703	0.8133	1.1	0.5703	0.8133	1.06	0.7081	0.9605	11,1 [10,2-11,7]	10,7 [10,1-11,2]	0.2098	0.6524	1.21	0.3179	0.6247
hsa-miR-629-3p	1.1	0.5715	0.8133	1.1	0.5715	0.8133	0.88	0.4408	0.8738	2,8 [2,6-3,7]	2,7 [2,1-3,3]	0.3771	0.7807	1.27	0.1888	0.5029
hsa-miR-125b-5p	0.89	0.5736	0.8137	0.89	0.5736	0.8137	1.1	0.581	0.9216	12,8 [12,7-12,9]	13,0 [12,7-13,4]	0.0868	0.5712	0.71	0.1835	0.5017
hsa-miR-122-5p	0.95	0.5761	0.8148	0.95	0.5761	0.8148	1.07	0.3648	0.8168	5,0 [2,4-7,4]	7,3 [6,4-8,1]	0.0486	0.5512	0.87	0.1068	0.4025
hsa-miR-423-3p	1.14	0.5815	0.8149	1.14	0.5815	0.8149	1.04	0.8494	0.9684	12,2 [12,0-12,6]	12,2 [11,9-12,5]	0.4576	0.7959	1.13	0.6271	0.8276
hsa-miR-18a-3p	0.9	0.5814	0.8149	0.9	0.5814	0.8149	1.04	0.8041	0.9684	4,9 [4,6-5,2]	4,6 [4,0-5,0]	0.3674	0.7651	1.21	0.3574	0.6465
hsa-miR-5585-3p	0.93	0.5789	0.8149	0.93	0.5789	0.8149	0.85	0.2475	0.7354	3,3 [2,7-3,8]	2,8 [2,2-3,8]	0.3265	0.7312	1.14	0.3398	0.6322
hsa-miR-29c-3p	0.89	0.5868	0.8197	0.89	0.5868	0.8197	0.78	0.1831	0.7099	9,9 [9,5-10,0]	9,6 [9,1-10,2]	0.702	0.9184	1	0.9844	0.9907
hsa-let-7d-5p	1.1	0.5918	0.8241	1.1	0.5918	0.8241	1	0.9917	0.9921	10,5 [10,1-10,8]	10,6 [9,7-10,9]	0.7933	0.9574	1.01	0.9701	0.9889
hsa-miR-30e-5p	0.9	0.5941	0.8248	0.9	0.5941	0.8248	0.9	0.551	0.9198	10,4 [9,9-11,6]	10,7 [9,9-11,0]	0.7625	0.9432	1.05	0.8098	0.9191
hsa-miR-6511b-3p	0.93	0.6003	0.8308	0.93	0.6003	0.8308	0.95	0.7201	0.9605	3,5 [2,7-4,2]	3,3 [3,1-3,6]	0.3884	0.7807	1.12	0.4884	0.7437
hsa-miR-501-3p	1.1	0.6084	0.832	1.1	0.6084	0.832	0.99	0.9698	0.9853	6,4 [6,1-7,3]	6,3 [6,1-6,8]	0.702	0.9184	1.1	0.6347	0.8289
hsa-miR-7-1-3p	1.07	0.6084	0.832	1.07	0.6084	0.832	0.99	0.9323	0.9832	4,6 [3,3-5,0]	4,2 [3,8-4,8]	0.4819	0.7959	1.05	0.7177	0.8594
hsa-miR-1291	0.93	0.6051	0.832	0.93	0.6051	0.832	0.98	0.9085	0.9745	4,6 [3,5-4,8]	4,2 [3,6-4,9]	0.8245	0.9574	1.06	0.6694	0.8466
hsa-miR-148a-3p	1.08	0.6036	0.832	1.08	0.6036	0.832	1.18	0.2069	0.7099	13,7 [12,4-14,3]	13,4 [12,9-14,4]	0.8245	0.9574	0.94	0.6993	0.8579
hsa-miR-29c-5p	0.92	0.6113	0.8334	0.92	0.6113	0.8334	0.95	0.724	0.9605	8,1 [7,6-8,8]	8,2 [7,7-8,9]	0.9839	0.9971	0.98	0.8832	0.9508
hsa-miR-3909	1.08	0.6259	0.8359	1.08	0.6259	0.8359	0.97	0.8484	0.9684	3,8 [3,2-4,4]	3,6 [3,1-4,2]	0.7319	0.9257	1.09	0.64	0.8301
hsa-miR-181b-5p	0.91	0.6274	0.8359	0.91	0.6274	0.8359	1.06	0.7441	0.9605	10,8 [10,7-11,4]	10,7 [10,3-11,2]	0.411	0.7807	0.96	0.8513	0.945
hsa-miR-17-5p	1.08	0.6248	0.8359	1.08	0.6248	0.8359	1.07	0.6254	0.928	10,9 [10,4-11,4]	10,6 [10,2-11,1]	0.3269	0.7312	1.06	0.714	0.8594
hsa-let-7c-3p	0.94	0.6228	0.8359	0.94	0.6228	0.8359	0.93	0.554	0.9198	2,7 [2,4-3,4]	2,7 [1,6-4,0]	0.9512	0.9933	0.94	0.7011	0.8579
hsa-miR-324-5p	0.92	0.6271	0.8359	0.92	0.6271	0.8359	1.12	0.4977	0.9003	7,1 [6,8-7,3]	6,8 [6,1-7,1]	0.1479	0.6014	1.23	0.411	0.6885
hsa-miR-378c	1.09	0.6239	0.8359	1.09	0.6239	0.8359	1.14	0.4467	0.8747	8,2 [7,8-8,6]	8,2 [7,9-8,5]	0.9839	0.9971	1	0.9961	0.9961
hsa-miR-548ba	0.94	0.6167	0.8359	0.94	0.6167	0.8359	1.08	0.4739	0.8747	3,2 [1,6-4,4]	2,8 [1,6-3,3]	0.3926	0.7807	1	0.9758	0.9889
hsa-miR-6511a-3p	0.91	0.6279	0.8359	0.91	0.6279	0.8359	0.82	0.2767	0.7547	2,3 [1,6-2,7]	2,5 [1,6-3,0]	0.5674	0.8625	1.07	0.7579	0.8868
hsa-miR-181a-2-3p	0.92	0.6342	0.8419	0.92	0.6342	0.8419	1.07	0.6515	0.951	6,9 [6,1-7,8]	6,8 [6,6-7,2]	0.9839	0.9971	0.87	0.4639	0.7263
hsa-miR-339-5p	0.9	0.6417	0.8469	0.9	0.6417	0.8469	0.91	0.6648	0.9584	9,0 [8,8-9,6]	9,3 [9,1-9,7]	0.4821	0.7959	0.97	0.8961	0.9595
hsa-miR-27b-5p	1.07	0.6408	0.8469	1.07	0.6408	0.8469	1.16	0.2218	0.7099	4,3 [3,4-5,2]	4,6 [4,4-5,2]	0.587	0.8625	1.03	0.8582	0.9456
hsa-miR-362-5p	1.08	0.6451	0.8489	1.08	0.6451	0.8489	0.94	0.7083	0.9605	8,2 [7,7-8,5]	7,9 [7,3-8,6]	0.5073	0.8081	1.1	0.612	0.8147
hsa-miR-1180-3p	0.94	0.6507	0.8493	0.94	0.6507	0.8493	1.1	0.4331	0.8677	7,1 [6,6-7,8]	6,9 [6,3-7,9]	0.6434	0.8905	0.96	0.7663	0.8944
hsa-miR-26b-3p	1.08	0.6529	0.8493	1.08	0.6529	0.8493	1.17	0.3948	0.8415	4,8 [4,3-5,3]	4,7 [4,0-5,1]	0.587	0.8625	0.99	0.9502	0.9832
hsa-miR-584-5p	1.07	0.6506	0.8493	1.07	0.6506	0.8493	1.13	0.3635	0.8168	3,7 [3,2-4,7]	3,9 [3,4-4,9]	0.3888	0.7807	1.12	0.4672	0.7263
hsa-miR-497-5p	0.94	0.6522	0.8493	0.94	0.6522	0.8493	1.16	0.2265	0.7099	7,3 [6,4-8,1]	7,9 [7,5-8,2]	0.1184	0.6014	0.8	0.1107	0.4121
hsa-miR-16-1-3p	0.93	0.6638	0.861	0.93	0.6638	0.861	1.06	0.7153	0.9605	3,1 [1,6-3,3]	2,5 [1,6-3,2]	0.5953	0.8718	1.1	0.596	0.7981
hsa-miR-3135b	1.05	0.6844	0.8702	1.05	0.6844	0.8702	1.01	0.9132	0.9745	8,8 [8,1-9,2]	8,2 [7,5-9,4]	0.6434	0.8905	1.16	0.2231	0.53
hsa-miR-30b-3p	0.95	0.6868	0.8702	0.95	0.6868	0.8702	0.96	0.7836	0.9684	3,3 [2,7-3,8]	3,9 [3,3-4,3]	0.0652	0.5512	0.88	0.3817	0.6665
hsa-miR-592	1.06	0.6737	0.8702	1.06	0.6737	0.8702	1.04	0.7112	0.9605	4,1 [2,7-4,8]	4,4 [4,1-5,2]	0.1707	0.6053	0.98	0.8549	0.9456
hsa-miR-1304-3p	0.94	0.6834	0.8702	0.94	0.6834	0.8702	0.95	0.7323	0.9605	3,1 [2,6-3,5]	2,2 [1,6-3,1]	0.0371	0.5512	1.27	0.1528	0.4679
hsa-miR-887-3p	1.05	0.6881	0.8702	1.05	0.6881	0.8702	1.1	0.4649	0.8747	2,8 [2,4-3,0]	2,4 [1,6-3,3]	0.9026	0.9825	1.08	0.5233	0.7638
hsa-let-7c-5p	0.94	0.6881	0.8702	0.94	0.6881	0.8702	1.13	0.452	0.8747	11,6 [10,5-11,8]	11,7 [10,9-12,1]	0.6149	0.8751	0.78	0.1978	0.5131
hsa-let-7b-5p	0.88	0.6783	0.8702	0.88	0.6783	0.8702	1.22	0.4268	0.8651	13,4 [12,9-13,7]	13,4 [13,1-13,8]	0.3468	0.7461	0.76	0.3985	0.6776
hsa-miR-195-5p	1.06	0.6876	0.8702	1.06	0.6876	0.8702	1.12	0.413	0.8563	8,3 [7,8-8,9]	8,9 [8,4-9,4]	0.159	0.6014	0.83	0.2336	0.5339
hsa-miR-450b-5p	1.06	0.6779	0.8702	1.06	0.6779	0.8702	1.13	0.2865	0.7574	6,2 [5,8-6,8]	6,8 [5,7-7,4]	0.4821	0.7959	1.02	0.8831	0.9508
hsa-miR-144-5p	1.04	0.6913	0.8704	1.04	0.6913	0.8704	1	0.9716	0.9853	5,6 [5,1-6,3]	6,0 [4,7-7,0]	0.856	0.9716	1.16	0.1905	0.5029
hsa-miR-181c-5p	0.95	0.694	0.8704	0.95	0.694	0.8704	1.01	0.9279	0.982	6,6 [6,3-7,1]	6,4 [5,9-7,2]	0.732	0.9257	0.95	0.7564	0.8868
hsa-miR-148b-3p	0.93	0.6934	0.8704	0.93	0.6934	0.8704	1.11	0.5968	0.9216	10,3 [10,0-10,5]	10,4 [10,0-10,8]	0.9197	0.9825	0.81	0.2472	0.5422
hsa-let-7f-5p	1.1	0.6995	0.8724	1.1	0.6995	0.8724	1.09	0.7044	0.9605	15,4 [15,3-15,6]	15,2 [14,8-15,7]	0.4339	0.7849	1.03	0.9121	0.9697
hsa-miR-598-3p	0.95	0.6989	0.8724	0.95	0.6989	0.8724	0.95	0.6781	0.9605	5,2 [4,2-5,5]	4,3 [3,6-4,9]	0.0486	0.5512	1.21	0.1872	0.5028
hsa-miR-217	0.96	0.7069	0.8768	0.96	0.7069	0.8768	0.98	0.8721	0.9684	4,2 [3,1-4,7]	3,9 [3,3-5,0]	0.9517	0.9933	0.96	0.752	0.8844
hsa-miR-197-3p	0.91	0.7058	0.8768	0.91	0.7058	0.8768	0.96	0.8692	0.9684	8,9 [8,7-9,5]	8,6 [8,4-8,9]	0.0769	0.5512	1.48	0.1792	0.4963
hsa-miR-589-5p	0.93	0.7096	0.8778	0.93	0.7096	0.8778	1.02	0.8943	0.9745	4,6 [4,4-5,4]	4,4 [3,9-4,9]	0.1373	0.6014	1.35	0.1561	0.4693
hsa-miR-15a-5p	1.08	0.7137	0.8805	1.08	0.7137	0.8805	0.9	0.5956	0.9216	8,0 [7,8-8,4]	7,8 [7,4-8,1]	0.0868	0.5712	1.32	0.2345	0.5339
hsa-miR-1271-5p	0.96	0.7251	0.8897	0.96	0.7251	0.8897	1.14	0.2248	0.7099	5,1 [4,2-6,0]	5,6 [4,7-6,7]	0.196	0.6524	0.89	0.3245	0.6294
hsa-miR-92b-3p	1.08	0.7232	0.8897	1.08	0.7232	0.8897	1.39	0.0946	0.6247	9,2 [8,4-9,3]	8,9 [8,5-9,3]	0.9518	0.9933	0.96	0.8713	0.9508
hsa-miR-331-3p	1.05	0.7323	0.8961	1.05	0.7323	0.8961	1.03	0.8277	0.9684	4,8 [4,6-5,4]	4,9 [4,5-5,7]	0.732	0.9257	1.07	0.6418	0.8301
hsa-miR-203a-3p	1.03	0.742	0.9056	1.03	0.742	0.9056	1.04	0.6671	0.9584	4,8 [3,7-6,1]	5,8 [4,0-6,4]	0.3879	0.7807	0.92	0.3339	0.6322
hsa-miR-99a-3p	1.05	0.7463	0.906	1.05	0.7463	0.906	1.04	0.7921	0.9684	4,1 [3,3-4,5]	3,8 [3,3-4,3]	0.587	0.8625	0.97	0.8385	0.9377
hsa-miR-3651	0.95	0.7454	0.906	0.95	0.7454	0.906	0.84	0.2032	0.7099	3,8 [3,4-4,5]	3,3 [2,8-4,0]	0.1322	0.6014	1.05	0.7449	0.8807
hsa-miR-514a-3p	1.02	0.7491	0.9069	1.02	0.7491	0.9069	0.99	0.8322	0.9684	2,2 [1,6-3,8]	3,1 [1,6-4,2]	0.4245	0.7849	1.01	0.8638	0.9496
hsa-miR-24-3p	1.06	0.7521	0.9081	1.06	0.7521	0.9081	0.92	0.6067	0.9224	12,0 [11,3-12,4]	11,7 [11,5-12,0]	0.2896	0.7069	1.03	0.8838	0.9508
hsa-miR-99b-5p	0.94	0.7659	0.9106	0.94	0.7659	0.9106	0.98	0.9005	0.9745	12,1 [11,8-12,5]	12,1 [11,9-12,4]	0.8245	0.9574	0.88	0.5931	0.7981
hsa-let-7f-2-3p	0.96	0.7735	0.9106	0.96	0.7735	0.9106	0.98	0.8724	0.9684	8,1 [7,1-8,2]	7,6 [6,9-8,0]	0.159	0.6014	0.88	0.5107	0.7531
hsa-miR-5787	0.96	0.763	0.9106	0.96	0.763	0.9106	1.05	0.7388	0.9605	2,3 [1,6-2,7]	2,1 [1,6-2,9]	0.9161	0.9825	1.18	0.2874	0.5877
hsa-miR-374a-5p	1.05	0.7697	0.9106	1.05	0.7697	0.9106	0.94	0.6485	0.9497	9,1 [8,6-9,5]	9,0 [8,7-9,3]	0.5598	0.8557	1.35	0.1005	0.4025
hsa-miR-664b-3p	1.05	0.7608	0.9106	1.05	0.7608	0.9106	1.09	0.6075	0.9224	3,8 [3,3-4,1]	3,8 [3,1-4,3]	0.9839	0.9971	0.97	0.8232	0.9274
hsa-miR-3615	1.03	0.7725	0.9106	1.03	0.7725	0.9106	1.06	0.5612	0.9198	4,1 [3,6-4,2]	3,5 [3,3-4,0]	0.0408	0.5512	1.15	0.2642	0.5605
hsa-miR-424-3p	0.96	0.7652	0.9106	0.96	0.7652	0.9106	0.9	0.4335	0.8677	5,4 [4,3-6,2]	6,0 [5,5-6,3]	0.2807	0.7042	0.84	0.3381	0.6322
hsa-miR-590-3p	0.96	0.7751	0.9106	0.96	0.7751	0.9106	0.9	0.3594	0.8168	5,1 [4,9-5,5]	5,0 [4,6-5,7]	0.5598	0.8557	1.04	0.7513	0.8844
hsa-miR-378d	0.96	0.7579	0.9106	0.96	0.7579	0.9106	1.13	0.3007	0.7801	4,4 [3,8-4,8]	4,2 [3,5-5,0]	0.9839	0.9971	0.97	0.7877	0.91
hsa-miR-1-3p	1.03	0.7699	0.9106	1.03	0.7699	0.9106	1.14	0.1694	0.7099	8,1 [6,9-9,0]	8,9 [7,9-9,5]	0.2554	0.6703	0.88	0.281	0.5773
hsa-miR-100-5p	1.04	0.7762	0.9106	1.04	0.7762	0.9106	1.33	0.0209	0.3973	12,9 [12,6-13,8]	13,2 [12,8-13,7]	0.4339	0.7849	0.89	0.4227	0.6903
hsa-miR-130a-3p	0.96	0.7785	0.9109	0.96	0.7785	0.9109	1.08	0.5469	0.9198	7,7 [7,4-8,1]	7,9 [7,2-8,3]	0.587	0.8625	0.86	0.461	0.7243
hsa-miR-1269a	1.02	0.7835	0.9124	1.02	0.7835	0.9124	1.05	0.2826	0.7547	1,6 [1,6-5,6]	1,6 [1,6-3,6]	0.9468	0.9933	1.06	0.3354	0.6322
hsa-miR-28-3p	1.07	0.7838	0.9124	1.07	0.7838	0.9124	1.49	0.072	0.5655	9,6 [9,4-9,7]	9,7 [9,4-10,0]	0.7625	0.9432	0.9	0.6807	0.8504
hsa-miR-338-5p	1.04	0.7874	0.9143	1.04	0.7874	0.9143	1.02	0.843	0.9684	4,7 [4,4-5,5]	5,0 [4,3-5,2]	0.9197	0.9825	1.05	0.7193	0.8594
hsa-miR-6716-3p	0.95	0.791	0.916	0.95	0.791	0.916	1.07	0.6849	0.9605	1,9 [1,6-2,7]	2,2 [1,6-2,8]	0.7049	0.9197	0.93	0.7327	0.8708
hsa-miR-23a-3p	1.05	0.7929	0.916	1.05	0.7929	0.916	1.13	0.5451	0.9198	12,3 [11,7-12,4]	12,2 [11,7-12,6]	0.732	0.9257	0.97	0.8759	0.9508
hsa-miR-133a-3p	0.97	0.7987	0.9203	0.97	0.7987	0.9203	1.1	0.4389	0.8738	2,8 [2,5-3,3]	3,3 [2,3-4,6]	0.3665	0.7651	0.91	0.4248	0.6912
hsa-miR-5100	0.97	0.8152	0.9216	0.97	0.8152	0.9216	0.98	0.8261	0.9684	5,4 [4,7-5,7]	4,8 [3,8-5,7]	0.3269	0.7312	1.06	0.6536	0.8359
hsa-miR-103a-2-5p	1.04	0.8118	0.9216	1.04	0.8118	0.9216	1.02	0.8722	0.9684	2,9 [2,4-3,4]	1,7 [1,6-3,0]	0.1247	0.6014	1.16	0.3852	0.6698
hsa-miR-324-3p	1.04	0.8035	0.9216	1.04	0.8035	0.9216	1.04	0.7768	0.9684	2,5 [1,6-2,9]	2,7 [1,6-3,3]	0.4508	0.7959	1.18	0.3705	0.6544
hsa-miR-10b-3p	0.96	0.8131	0.9216	0.96	0.8131	0.9216	1.05	0.7283	0.9605	6,3 [6,0-6,7]	7,0 [6,4-7,4]	0.0627	0.5512	0.86	0.2788	0.5753
hsa-miR-548k	1.04	0.816	0.9216	1.04	0.816	0.9216	1.06	0.7118	0.9605	5,4 [4,9-5,6]	4,3 [4,0-4,8]	0.011	0.5512	1.47	0.0768	0.3711
hsa-miR-454-5p	0.96	0.8042	0.9216	0.96	0.8042	0.9216	0.92	0.6192	0.928	3,0 [2,7-3,3]	2,4 [1,6-3,2]	0.1545	0.6014	1.12	0.5335	0.7641
hsa-miR-501-5p	1.04	0.8141	0.9216	1.04	0.8141	0.9216	0.88	0.47	0.8747	3,2 [2,7-3,4]	3,3 [2,7-4,0]	0.4338	0.7849	0.99	0.933	0.9782
hsa-miR-140-5p	0.96	0.8106	0.9216	0.96	0.8106	0.9216	0.89	0.3514	0.8131	10,9 [10,1-11,2]	10,3 [9,8-11,1]	0.3468	0.7461	0.93	0.6844	0.8504
hsa-miR-101-3p	0.97	0.8223	0.9236	0.97	0.8223	0.9236	1	0.9871	0.9915	9,4 [8,8-9,8]	9,3 [8,8-10,4]	0.732	0.9257	0.89	0.4947	0.7437
hsa-miR-484	0.95	0.8228	0.9236	0.95	0.8228	0.9236	1.1	0.6621	0.9584	9,2 [8,5-9,4]	9,0 [8,7-9,2]	0.4576	0.7959	1.09	0.7143	0.8594
hsa-miR-340-3p	0.97	0.8239	0.9236	0.97	0.8239	0.9236	0.94	0.6022	0.9224	5,8 [5,0-6,2]	5,0 [4,6-5,6]	0.1375	0.6014	1.09	0.5841	0.7981
hsa-miR-181a-3p	1.05	0.8365	0.9354	1.05	0.8365	0.9354	1.3	0.1788	0.7099	7,4 [7,1-7,6]	6,6 [5,9-7,0]	0.0122	0.5512	1.2	0.4519	0.7148
hsa-miR-143-5p	0.97	0.8398	0.9368	0.97	0.8398	0.9368	1.2	0.183	0.7099	9,0 [8,7-9,2]	9,7 [9,2-10,1]	0.0739	0.5512	0.83	0.3286	0.6294
hsa-miR-628-5p	0.97	0.8424	0.9373	0.97	0.8424	0.9373	0.98	0.9137	0.9745	3,4 [2,7-4,3]	3,7 [3,2-4,3]	0.4946	0.8081	1.07	0.6855	0.8504
hsa-miR-126-3p	1.03	0.8469	0.9401	1.03	0.8469	0.9401	1.02	0.8809	0.9684	14,2 [14,0-15,0]	14,4 [14,1-14,8]	0.702	0.9184	0.92	0.6634	0.8436
hsa-miR-1285-3p	1.03	0.8517	0.9431	1.03	0.8517	0.9431	1.03	0.8554	0.9684	4,9 [4,2-5,2]	4,1 [3,8-4,5]	0.1426	0.6014	1.38	0.0931	0.3987
hsa-miR-1246	0.98	0.8574	0.9448	0.98	0.8574	0.9448	0.95	0.5719	0.9216	4,2 [3,6-5,9]	3,7 [3,1-5,4]	0.3997	0.7807	1.11	0.3525	0.6419
hsa-miR-196b-5p	1.02	0.8566	0.9448	1.02	0.8566	0.9448	1.15	0.1954	0.7099	9,2 [8,1-10,7]	9,7 [8,6-9,9]	0.732	0.9257	0.86	0.3088	0.6175
hsa-miR-1273g-3p	0.98	0.8641	0.9476	0.98	0.8641	0.9476	0.93	0.462	0.8747	3,0 [2,8-4,2]	3,0 [1,6-3,8]	0.6417	0.8905	1.16	0.221	0.53
hsa-miR-99b-3p	1.04	0.8634	0.9476	1.04	0.8634	0.9476	1.2	0.3812	0.8304	6,3 [6,0-6,5]	6,2 [5,8-6,5]	0.411	0.7807	1.16	0.492	0.7437
hsa-miR-615-3p	0.98	0.8696	0.9513	0.98	0.8696	0.9513	1.13	0.3067	0.7821	7,0 [6,7-7,7]	7,3 [7,0-8,4]	0.2395	0.655	0.93	0.5254	0.7641
hsa-miR-15b-5p	0.98	0.8799	0.9592	0.98	0.8799	0.9592	0.94	0.5178	0.9146	8,3 [8,1-9,3]	8,5 [8,2-8,9]	0.9518	0.9933	0.98	0.8892	0.9544
hsa-miR-19b-3p	1.02	0.881	0.9592	1.02	0.881	0.9592	0.85	0.2575	0.7354	12,1 [11,4-12,4]	11,4 [10,8-11,9]	0.0529	0.5512	1.13	0.3865	0.6698
hsa-miR-769-3p	1.02	0.8847	0.9608	1.02	0.8847	0.9608	0.96	0.7589	0.9684	4,0 [3,5-4,2]	3,7 [3,3-4,1]	0.4109	0.7807	1.1	0.5357	0.7648
hsa-miR-508-3p	0.99	0.8872	0.9613	0.99	0.8872	0.9613	0.98	0.8121	0.9684	2,5 [1,9-2,7]	2,4 [1,6-3,8]	0.6988	0.9184	0.96	0.6483	0.8315
hsa-miR-99a-5p	0.98	0.8921	0.9643	0.98	0.8921	0.9643	1.09	0.5581	0.9198	13,4 [12,4-14,2]	13,8 [13,4-14,1]	0.3079	0.7242	0.84	0.326	0.6294
hsa-miR-641	1.02	0.9027	0.9734	1.02	0.9027	0.9734	1.01	0.9528	0.9832	3,5 [2,9-3,8]	3,2 [2,8-3,6]	0.4108	0.7807	0.89	0.4929	0.7437
hsa-miR-2110	0.98	0.9056	0.9742	0.98	0.9056	0.9742	1.03	0.8263	0.9684	3,9 [3,5-4,2]	4,0 [3,6-4,4]	0.6724	0.9113	1.14	0.3985	0.6776
hsa-miR-6503-5p	0.98	0.9137	0.9754	0.98	0.9137	0.9754	1.02	0.8978	0.9745	3,6 [3,1-4,4]	3,3 [2,9-3,8]	0.2888	0.7069	1.14	0.4207	0.6903
hsa-miR-30c-1-3p	0.98	0.9142	0.9754	0.98	0.9142	0.9754	1.03	0.8653	0.9684	4,7 [4,4-5,1]	4,5 [4,3-5,2]	0.5332	0.8262	1.05	0.7856	0.9098
hsa-miR-671-3p	0.99	0.9153	0.9754	0.99	0.9153	0.9754	0.98	0.8426	0.9684	4,3 [4,0-4,8]	3,9 [3,3-4,4]	0.1276	0.6014	1.13	0.3741	0.6579
hsa-miR-744-5p	1.02	0.9151	0.9754	1.02	0.9151	0.9754	0.91	0.5653	0.9198	7,6 [7,1-7,9]	7,6 [7,3-8,1]	0.6434	0.8905	1.02	0.9177	0.9734
hsa-miR-150-5p	1.01	0.9193	0.9774	1.01	0.9193	0.9774	1.06	0.6247	0.928	11,0 [10,1-12,6]	10,4 [9,6-10,9]	0.094	0.5925	1.22	0.2015	0.517
hsa-miR-19b-1-5p	1.02	0.9248	0.981	1.02	0.9248	0.981	0.93	0.6653	0.9584	3,3 [2,9-3,6]	3,2 [2,4-3,4]	0.3261	0.7312	1.09	0.6437	0.8302
hsa-miR-532-5p	0.99	0.9425	0.9861	0.99	0.9425	0.9861	1.01	0.9681	0.9853	10,0 [9,8-10,3]	9,7 [9,3-10,2]	0.1184	0.6014	0.83	0.3882	0.6701
hsa-miR-93-3p	1.01	0.962	0.9861	1.01	0.962	0.9861	0.98	0.8931	0.9745	3,4 [2,9-4,2]	3,3 [2,4-3,6]	0.4442	0.7959	1.19	0.2684	0.5616
hsa-miR-500a-3p	0.99	0.9463	0.9861	0.99	0.9463	0.9861	0.96	0.7945	0.9684	5,8 [5,6-6,8]	5,9 [5,4-6,5]	0.8878	0.9825	1.02	0.8837	0.9508
hsa-miR-424-5p	1.01	0.9396	0.9861	1.01	0.9396	0.9861	0.96	0.6765	0.9605	8,0 [7,4-8,9]	8,6 [7,7-9,7]	0.2554	0.6703	0.88	0.3173	0.6247
hsa-miR-942-5p	0.99	0.9481	0.9861	0.99	0.9481	0.9861	0.95	0.6927	0.9605	3,6 [2,6-3,8]	2,7 [1,6-3,2]	0.021	0.5512	1.25	0.2208	0.53
hsa-miR-188-5p	1.01	0.9637	0.9861	1.01	0.9637	0.9861	0.92	0.6469	0.9497	2,7 [1,6-3,3]	2,4 [1,6-2,9]	0.463	0.7959	0.95	0.7935	0.9119
hsa-miR-26a-5p	0.99	0.9426	0.9861	0.99	0.9426	0.9861	1.08	0.6227	0.928	16,2 [15,9-16,5]	16,1 [15,6-16,5]	0.8245	0.9574	0.79	0.2027	0.517
hsa-miR-1307-5p	0.99	0.9563	0.9861	0.99	0.9563	0.9861	0.92	0.5129	0.9102	7,5 [7,0-8,2]	6,8 [6,1-7,5]	0.0627	0.5512	1.12	0.4128	0.6889
hsa-miR-125a-3p	0.99	0.9538	0.9861	0.99	0.9538	0.9861	1.11	0.501	0.9026	3,6 [3,2-4,3]	3,5 [3,1-4,4]	0.856	0.9716	0.88	0.485	0.7414
hsa-miR-20b-5p	0.99	0.956	0.9861	0.99	0.956	0.9861	0.91	0.4338	0.8677	7,0 [6,4-7,3]	6,9 [6,0-7,3]	0.3674	0.7651	1.1	0.4974	0.7452
hsa-miR-25-3p	0.98	0.9474	0.9861	0.98	0.9474	0.9861	1.2	0.4235	0.8651	10,9 [10,6-12,0]	11,0 [10,8-11,4]	0.856	0.9716	0.95	0.842	0.9393
hsa-miR-1277-3p	0.99	0.9612	0.9861	0.99	0.9612	0.9861	0.9	0.3715	0.8227	4,0 [3,6-4,6]	3,1 [1,6-4,0]	0.0256	0.5512	1.07	0.6329	0.8289
hsa-miR-1287-5p	0.99	0.9644	0.9861	0.99	0.9644	0.9861	1.2	0.252	0.7354	4,5 [4,0-4,7]	4,6 [4,0-5,1]	0.7625	0.9432	1.12	0.5668	0.7864
hsa-miR-708-3p	1.01	0.9466	0.9861	1.01	0.9466	0.9861	1.15	0.2145	0.7099	4,7 [4,2-5,2]	4,2 [3,3-5,2]	0.2721	0.6902	1.07	0.5735	0.789
hsa-miR-19a-3p	0.99	0.9406	0.9861	0.99	0.9406	0.9861	0.82	0.1195	0.6823	10,0 [9,4-10,2]	9,7 [8,9-10,0]	0.0801	0.5512	1.17	0.2961	0.6001
hsa-miR-195-3p	1.01	0.9519	0.9861	1.01	0.9519	0.9861	1.23	0.1051	0.6652	5,3 [4,9-6,4]	5,8 [5,2-6,6]	0.3888	0.7807	0.89	0.4013	0.6798
hsa-miR-574-3p	0.99	0.9691	0.9865	0.99	0.9691	0.9865	1	0.9777	0.9853	8,3 [7,9-8,8]	8,3 [8,0-8,8]	0.6724	0.9113	1	0.9871	0.9907
hsa-miR-361-3p	0.99	0.9688	0.9865	0.99	0.9688	0.9865	1.28	0.3086	0.7821	10,6 [10,4-11,0]	10,6 [10,2-11,1]	0.9839	0.9971	0.94	0.8133	0.9208
hsa-miR-450a-1-3p	0.99	0.9745	0.9898	0.99	0.9745	0.9898	1.21	0.259	0.7354	2,8 [2,5-4,0]	2,3 [1,6-2,8]	0.0743	0.5512	1.17	0.4286	0.6936
hsa-miR-181d-5p	1	0.9794	0.9908	1	0.9794	0.9908	1.03	0.8428	0.9684	7,0 [6,5-7,4]	7,1 [6,2-7,6]	0.8878	0.9825	0.99	0.9469	0.9832
hsa-miR-33a-5p	1	0.982	0.9908	1	0.982	0.9908	0.92	0.5725	0.9216	5,3 [4,9-5,7]	4,4 [4,0-5,1]	0.0446	0.5512	1.32	0.1486	0.4641
hsa-miR-106a-5p	1	0.98	0.9908	1	0.98	0.9908	0.91	0.3369	0.8049	6,2 [5,5-6,5]	6,3 [5,3-6,9]	0.9839	0.9971	1.08	0.5503	0.7796
hsa-miR-502-3p	1	0.9873	0.9925	1	0.9873	0.9925	1.01	0.9731	0.9853	6,6 [6,2-7,5]	7,1 [6,6-7,7]	0.5332	0.8262	0.9	0.5607	0.7809
hsa-miR-548o-3p	1	0.9925	0.9925	1	0.9925	0.9925	1.07	0.6068	0.9224	4,9 [4,4-5,8]	4,5 [4,1-5,1]	0.1961	0.6524	0.94	0.7367	0.8733
hsa-miR-1290	1	0.9907	0.9925	1	0.9907	0.9925	0.96	0.5617	0.9198	5,0 [3,9-5,7]	4,0 [2,9-4,9]	0.3077	0.7242	1.11	0.3247	0.6294
hsa-miR-145-3p	1	0.992	0.9925	1	0.992	0.9925	1.13	0.4704	0.8747	9,9 [8,9-10,5]	10,0 [9,6-10,4]	0.4576	0.7959	0.88	0.5147	0.7538

## Sheet: Cohort 2
miRNA	OS since diagnosis			OS since stage IV			Time to metastasis			First line sunitinib/pazopanib: PR vs PD, Median (Q1-Q3)				First line sunitinib/pazopanib: progression free survival
	HR (95% CI)	P-value	FDR	HR (95% CI)	P-value	FDR	HR (95% CI)	P-value	FDR	Progressive disease	(Partial) Response	P-value	FDR	HR (95% CI)	P-value	FDR
hsa-let-7a-3p	1	0.9966	0.9977	0.98	0.8457	0.9408	1.07	0.5627	0.8697	5,3 [4,8-5,6]	5,3 [4,7-5,7]	0.9538	1	1.01	0.8942	0.9834
hsa-let-7a-5p	0.92	0.6466	0.8316	0.97	0.8761	0.9493	0.81	0.178	0.7314	14,6 [13,6-15,2]	14,7 [13,9-15,0]	1	1	1.07	0.7558	0.9411
hsa-let-7b-3p	0.73	0.1158	0.4131	0.79	0.2274	0.5258	0.71	0.0595	0.6654	6,4 [6,3-6,8]	6,9 [6,6-7,0]	0.1654	1	0.71	0.1677	0.5501
hsa-let-7b-5p	1.12	0.6834	0.8517	1.37	0.2641	0.5451	0.79	0.3355	0.7852	13,4 [13,0-13,9]	13,4 [13,3-13,6]	0.8621	1	2.35	0.0161	0.357
hsa-let-7c-3p	0.87	0.3066	0.6052	0.88	0.3802	0.6516	0.9	0.4426	0.8422	2,6 [2,2-3,6]	3,2 [2,1-4,0]	0.4076	1	1.03	0.8333	0.9773
hsa-let-7c-5p	0.87	0.4421	0.7168	0.97	0.8839	0.9516	0.79	0.1503	0.7305	11,2 [10,2-12,1]	11,8 [11,2-12,1]	0.2927	1	0.98	0.9229	0.988
hsa-let-7d-3p	0.94	0.8225	0.9312	1.02	0.9539	0.9839	0.8	0.3825	0.8192	8,4 [7,9-8,9]	8,3 [8,2-8,6]	0.9538	1	1.85	0.0708	0.3994
hsa-let-7d-5p	1.01	0.9726	0.9899	1.05	0.7698	0.8917	0.87	0.3198	0.7805	10,3 [9,3-10,6]	10,4 [9,3-10,7]	0.743	1	1.17	0.4579	0.8032
hsa-let-7e-3p	0.83	0.1664	0.4772	0.86	0.2538	0.5409	0.77	0.0454	0.6627	5,0 [4,4-5,4]	4,7 [4,5-5,1]	0.3674	1	0.96	0.7927	0.9592
hsa-let-7e-5p	0.95	0.7178	0.8666	1	0.9765	0.9885	0.84	0.1449	0.7305	10,2 [9,5-10,6]	10,3 [9,8-10,4]	0.8621	1	1.29	0.1915	0.5682
hsa-let-7f-1-3p	0.99	0.9235	0.9567	1	0.9941	0.9954	0.98	0.8764	0.9725	4,5 [4,2-4,9]	4,6 [4,4-5,3]	0.3193	1	1	0.9718	0.9955
hsa-let-7f-2-3p	0.86	0.3008	0.6011	0.83	0.1413	0.4486	0.96	0.7431	0.9398	7,9 [7,4-8,1]	7,6 [7,0-8,0]	0.3476	1	0.87	0.2647	0.6495
hsa-let-7f-5p	1	0.9848	0.9935	0.91	0.7043	0.8616	1	0.9981	0.9982	15,3 [14,8-15,6]	15,4 [14,8-15,5]	0.8925	1	1.11	0.737	0.9364
hsa-let-7g-3p	1.37	0.0825	0.3531	1.23	0.2725	0.5523	1.36	0.0642	0.6654	2,4 [2,1-2,6]	1,7 [1,6-2,9]	0.5399	1	0.93	0.7234	0.9303
hsa-let-7g-5p	1.24	0.403	0.6802	1.12	0.642	0.8319	1.14	0.5948	0.8735	14,8 [14,2-15,2]	14,6 [14,5-15,0]	0.7141	1	1.17	0.555	0.8689
hsa-let-7i-3p	1.33	0.2257	0.5393	1.33	0.2359	0.5298	1.11	0.5984	0.8735	6,8 [6,2-7,1]	6,5 [6,3-7,2]	0.7723	1	1.48	0.1241	0.5074
hsa-let-7i-5p	1.55	0.0195	0.239	1.37	0.0811	0.3948	1.43	0.0349	0.6607	15,3 [15,0-16,1]	15,3 [15,0-15,8]	0.7141	1	1.39	0.0804	0.4252
hsa-miR-100-5p	1.19	0.1598	0.4723	1.13	0.327	0.6034	1.17	0.204	0.751	13,8 [13,5-14,6]	13,4 [12,9-14,3]	0.1654	1	1.31	0.0657	0.3905
hsa-miR-101-3p	0.88	0.2567	0.568	0.8	0.0446	0.3609	1.08	0.5098	0.8576	9,5 [9,2-10,1]	9,8 [9,1-10,9]	0.4769	1	0.8	0.1413	0.5206
hsa-miR-103a-2-5p	1.17	0.2818	0.59	1.21	0.1817	0.4882	1.11	0.4538	0.8422	2,7 [1,8-3,1]	2,0 [1,6-2,9]	0.3065	1	1.34	0.044	0.3868
hsa-miR-106a-5p	0.84	0.1045	0.3985	0.9	0.3249	0.6024	0.9	0.3681	0.8073	6,1 [4,7-6,7]	6,0 [5,4-6,6]	0.5507	1	0.9	0.346	0.7083
hsa-miR-106b-3p	1.35	0.1403	0.4516	1.34	0.1578	0.4621	1.38	0.0995	0.6754	8,7 [8,2-8,9]	8,2 [7,8-8,7]	0.1441	1	1.77	0.0186	0.357
hsa-miR-106b-5p	0.92	0.658	0.8368	0.92	0.6593	0.8432	1.04	0.8518	0.9644	8,3 [8,0-8,6]	8,4 [8,1-8,8]	0.5008	1	0.98	0.9263	0.988
hsa-miR-107	0.92	0.374	0.6606	0.95	0.5942	0.8053	0.89	0.2469	0.7606	7,9 [7,2-8,6]	7,7 [6,8-8,1]	0.4769	1	0.97	0.8256	0.976
hsa-miR-10a-3p	0.91	0.5423	0.784	0.9	0.4834	0.7504	0.88	0.4162	0.8422	6,9 [6,5-7,5]	7,1 [6,5-7,6]	0.743	1	0.93	0.7063	0.9135
hsa-miR-10a-5p	0.86	0.3846	0.6675	0.87	0.4041	0.6794	0.9	0.5345	0.8697	14,8 [14,1-15,5]	15,0 [14,6-15,3]	0.7141	1	0.93	0.7416	0.9364
hsa-miR-10b-3p	0.77	0.0873	0.3611	0.86	0.3181	0.5998	0.7	0.0299	0.6266	6,7 [5,7-7,2]	6,9 [6,4-7,3]	0.4091	1	1.04	0.8514	0.9786
hsa-miR-10b-5p	0.67	0.0592	0.3162	0.74	0.1384	0.4426	0.74	0.1039	0.6935	15,6 [15,2-16,2]	15,9 [15,6-16,4]	0.3476	1	0.91	0.702	0.9106
hsa-miR-1180-3p	1.15	0.2604	0.5691	1.22	0.0879	0.3948	1.03	0.7952	0.9456	7,7 [6,5-8,4]	7,3 [7,0-7,9]	0.8319	1	1.33	0.0609	0.3905
hsa-miR-1185-1-3p	1.2	0.1491	0.4606	1.19	0.1477	0.4531	1.08	0.5407	0.8697	2,7 [2,4-3,6]	2,5 [1,8-3,4]	0.4513	1	1.01	0.9388	0.988
hsa-miR-122-5p	1.09	0.2729	0.5816	1.05	0.5178	0.7608	1.09	0.2811	0.7781	8,0 [5,5-8,5]	7,2 [6,4-8,0]	0.3879	1	1.07	0.5125	0.84
hsa-miR-1246	0.95	0.5635	0.7946	0.95	0.528	0.7682	0.98	0.8153	0.9491	4,3 [3,5-5,4]	3,9 [2,8-4,6]	0.3286	1	0.91	0.3326	0.7067
hsa-miR-1247-5p	1.19	0.0481	0.3109	1.29	0.0049	0.1486	1.05	0.6045	0.8749	2,3 [1,6-3,8]	2,8 [1,6-3,4]	0.8903	1	1.22	0.141	0.5206
hsa-miR-1248	0.93	0.6447	0.8316	0.92	0.5881	0.8018	0.94	0.686	0.9152	9,1 [8,4-9,3]	9,2 [8,5-9,7]	0.3879	1	0.7	0.0379	0.3868
hsa-miR-1249-3p	1.16	0.218	0.5321	1.16	0.2282	0.5258	1.12	0.3158	0.7805	3,8 [3,0-4,4]	4,4 [4,0-4,8]	0.0769	1	1.16	0.2937	0.6913
hsa-miR-125a-3p	0.97	0.8161	0.9286	1.02	0.8541	0.9408	0.92	0.5052	0.8576	4,1 [3,3-4,5]	4,0 [3,5-4,5]	1	1	1.24	0.1495	0.5317
hsa-miR-125a-5p	0.85	0.5081	0.7563	1.09	0.7183	0.865	0.65	0.0913	0.6754	13,6 [13,2-14,2]	13,6 [13,2-13,9]	0.603	1	1.51	0.2236	0.5937
hsa-miR-125b-1-3p	1.2	0.0485	0.3109	1.24	0.0209	0.2679	1.12	0.2006	0.751	5,3 [4,8-6,4]	5,4 [4,5-6,1]	0.6856	1	1.24	0.043	0.3868
hsa-miR-125b-2-3p	0.89	0.4573	0.7226	0.92	0.5737	0.7972	0.91	0.5301	0.8697	4,5 [3,6-5,0]	4,7 [4,4-5,2]	0.4091	1	0.85	0.3127	0.6994
hsa-miR-125b-5p	0.99	0.9768	0.9899	1.18	0.49	0.7516	0.89	0.566	0.8711	12,8 [12,4-13,3]	13,0 [12,3-13,2]	0.8319	1	1.09	0.7543	0.9411
hsa-miR-1260a	0.66	9e-05	0.0128	0.69	0.0001	0.0478	0.83	0.0367	0.6627	7,8 [7,1-8,8]	8,2 [7,1-8,8]	0.8621	1	0.79	0.0096	0.3388
hsa-miR-1260b	0.64	0.0074	0.1454	0.68	0.016	0.2493	0.78	0.0747	0.6654	4,5 [4,2-5,1]	5,0 [4,6-5,3]	0.1769	1	0.76	0.0573	0.3905
hsa-miR-126-3p	0.87	0.3452	0.6374	0.84	0.2266	0.5258	0.9	0.4563	0.8422	14,4 [14,1-14,9]	14,6 [14,3-15,1]	0.2596	1	0.83	0.3427	0.7083
hsa-miR-126-5p	0.83	0.0681	0.3343	0.82	0.0452	0.3609	0.89	0.2136	0.751	10,1 [9,0-10,7]	10,5 [9,8-11,2]	0.2596	1	0.79	0.0272	0.3577
hsa-miR-1269a	1.12	0.0355	0.2927	1.11	0.0497	0.3609	1.06	0.21	0.751	5,2 [2,2-7,7]	1,9 [1,6-4,8]	0.0632	1	1.08	0.1779	0.5573
hsa-miR-1270	0.95	0.7033	0.8574	0.98	0.8721	0.9493	0.94	0.6196	0.8769	4,9 [4,4-5,7]	5,1 [4,0-5,9]	0.8019	1	1.41	0.0217	0.3577
hsa-miR-1271-5p	1.06	0.6327	0.8299	1	0.9954	0.9954	1.04	0.7219	0.936	5,5 [4,9-6,6]	5,3 [4,9-6,0]	0.6575	1	1.2	0.3109	0.6994
hsa-miR-1273g-3p	0.77	0.0262	0.2468	0.77	0.0221	0.2679	0.87	0.1555	0.7305	3,5 [2,4-4,0]	3,3 [2,6-4,6]	0.5764	1	0.86	0.1527	0.5331
hsa-miR-127-3p	1.13	0.1207	0.4209	1.19	0.0348	0.3434	1.04	0.6211	0.8769	8,6 [7,8-9,6]	8,5 [7,9-8,8]	0.8019	1	1.28	0.0176	0.357
hsa-miR-127-5p	1.41	0.0031	0.0837	1.49	0.0005	0.0591	1.17	0.1612	0.7305	3,0 [2,7-3,7]	2,8 [2,2-3,7]	0.5247	1	1.24	0.1005	0.4575
hsa-miR-1277-3p	0.97	0.8045	0.9201	1.01	0.9133	0.9643	0.94	0.6109	0.8769	3,3 [2,4-3,8]	3,4 [2,8-3,8]	0.6853	1	0.95	0.6927	0.9089
hsa-miR-1277-5p	0.74	0.0301	0.2626	0.78	0.0729	0.3948	0.74	0.0288	0.6266	2,6 [1,9-3,4]	3,4 [2,3-3,8]	0.1585	1	0.73	0.052	0.3892
hsa-miR-128-3p	1.03	0.8628	0.9481	1.02	0.8929	0.956	0.93	0.6419	0.883	8,2 [7,9-9,1]	8,5 [7,9-9,2]	0.8319	1	1.1	0.6112	0.8929
hsa-miR-1285-3p	1.01	0.9537	0.9767	1.01	0.923	0.9722	0.99	0.9213	0.9737	4,2 [4,0-4,6]	4,2 [3,7-4,4]	0.5254	1	0.97	0.8374	0.9773
hsa-miR-1287-5p	1.16	0.3943	0.668	1.19	0.3251	0.6024	1.1	0.5863	0.8735	4,5 [4,1-5,2]	4,5 [3,7-4,7]	0.3879	1	1.19	0.3322	0.7067
hsa-miR-1290	0.95	0.6191	0.8219	0.94	0.4959	0.7554	0.96	0.603	0.8749	4,7 [3,8-5,6]	4,1 [3,8-4,8]	0.3286	1	0.93	0.4647	0.8072
hsa-miR-1291	0.96	0.7537	0.8887	0.94	0.6426	0.8319	1.02	0.8902	0.9725	3,9 [3,5-5,2]	4,4 [4,0-5,1]	0.2153	1	0.93	0.5966	0.891
hsa-miR-1292-5p	0.97	0.8729	0.9512	0.99	0.9558	0.9839	0.96	0.778	0.944	2,6 [1,8-3,3]	2,7 [1,6-3,1]	0.6229	1	1.03	0.8403	0.9778
hsa-miR-129-5p	1.02	0.8022	0.9197	1.13	0.144	0.4491	0.96	0.5809	0.8735	3,7 [2,4-4,6]	3,3 [1,9-4,6]	0.5623	1	1.27	0.0284	0.3577
hsa-miR-1296-5p	0.86	0.2178	0.5321	0.89	0.3726	0.6457	0.84	0.1621	0.7305	5,7 [5,3-6,1]	5,5 [5,2-5,8]	0.2596	1	1	0.9774	0.9955
hsa-miR-1299	1.09	0.1424	0.452	1.09	0.165	0.47	1.08	0.1706	0.7305	5,9 [2,3-7,0]	3,8 [1,9-5,4]	0.0988	1	1.13	0.1499	0.5317
hsa-miR-1301-3p	1.83	0.0015	0.063	1.7	0.0037	0.1306	1.51	0.0302	0.6266	5,9 [5,5-6,1]	5,4 [5,0-5,9]	0.1891	1	1.7	0.0243	0.3577
hsa-miR-1303	1.03	0.7896	0.9096	1.08	0.4847	0.7504	0.95	0.6478	0.8878	6,3 [5,5-7,0]	6,1 [5,3-7,1]	0.9846	1	0.97	0.8244	0.976
hsa-miR-1304-3p	1.04	0.7358	0.8745	0.94	0.6199	0.8219	1.1	0.3722	0.8098	2,7 [2,0-3,1]	2,7 [1,6-2,9]	0.6953	1	0.99	0.9534	0.9927
hsa-miR-1306-5p	0.94	0.7215	0.8666	0.92	0.6357	0.8303	0.86	0.3497	0.8052	2,9 [2,4-3,4]	3,2 [2,9-3,5]	0.2918	1	0.94	0.7504	0.9411
hsa-miR-1307-3p	1.42	0.002	0.0655	1.41	0.0047	0.1486	1.26	0.0219	0.6266	7,0 [6,2-7,8]	6,3 [5,5-6,9]	0.0932	1	1.36	0.0276	0.3577
hsa-miR-1307-5p	1.09	0.2395	0.5547	1.11	0.1616	0.4673	1.09	0.2135	0.751	7,1 [5,7-8,1]	6,8 [6,3-7,7]	0.9538	1	1.17	0.0673	0.3919
hsa-miR-130a-3p	0.9	0.473	0.7262	0.92	0.5759	0.7972	0.84	0.2292	0.7577	7,5 [6,3-7,9]	7,7 [7,1-7,9]	0.7723	1	0.74	0.1428	0.5206
hsa-miR-130b-3p	1.19	0.2918	0.5978	1.15	0.3657	0.6411	1.04	0.7977	0.9456	4,1 [3,7-4,8]	3,9 [3,8-4,8]	0.8319	1	0.88	0.4582	0.8032
hsa-miR-130b-5p	1.34	0.0519	0.3136	1.26	0.1182	0.4158	1.27	0.0701	0.6654	3,3 [3,0-4,8]	3,5 [3,2-4,1]	0.743	1	1.13	0.4058	0.7724
hsa-miR-132-3p	1.12	0.3805	0.6645	1.1	0.5123	0.7608	1.02	0.835	0.9581	6,6 [5,8-7,1]	6,2 [5,7-6,7]	0.2442	1	0.96	0.8052	0.962
hsa-miR-132-5p	0.99	0.9746	0.9899	1.11	0.5733	0.7972	0.88	0.3922	0.8281	6,1 [5,8-6,7]	5,8 [5,3-6,1]	0.1206	1	1.19	0.3456	0.7083
hsa-miR-133a-3p	0.98	0.8652	0.9481	1.01	0.9399	0.9805	0.91	0.4061	0.8422	2,4 [1,6-2,9]	3,2 [1,6-3,6]	0.2501	1	0.95	0.6961	0.9089
hsa-miR-133a-5p	1.09	0.5323	0.7791	1.1	0.505	0.7608	1.08	0.5728	0.8735	2,1 [1,6-2,4]	2,9 [1,8-3,3]	0.0483	1	0.95	0.7425	0.9364
hsa-miR-134-5p	1.22	0.0447	0.3109	1.25	0.0224	0.2679	1.07	0.4327	0.8422	5,4 [3,8-6,2]	4,5 [4,0-5,3]	0.3673	1	1.17	0.1139	0.4843
hsa-miR-135a-5p	0.86	0.0279	0.2481	0.88	0.066	0.3948	0.9	0.1217	0.7175	6,2 [5,3-7,7]	6,2 [4,6-8,2]	0.8621	1	0.86	0.0325	0.3868
hsa-miR-135b-5p	1.24	0.0757	0.3382	1.23	0.0838	0.3948	1.07	0.5094	0.8576	7,4 [5,4-8,1]	7,1 [5,9-7,7]	0.8019	1	0.88	0.333	0.7067
hsa-miR-136-3p	1.03	0.7914	0.9096	1.08	0.5153	0.7608	0.96	0.6581	0.8892	4,1 [2,9-5,2]	4,7 [4,0-5,5]	0.4534	1	1	0.9869	0.9955
hsa-miR-136-5p	1.07	0.3211	0.6256	1.1	0.2086	0.5152	1.04	0.54	0.8697	3,6 [2,4-4,6]	2,3 [1,6-3,6]	0.1093	1	1.12	0.2403	0.613
hsa-miR-138-5p	1.09	0.1858	0.499	1.09	0.2503	0.5361	1.08	0.2427	0.7598	4,7 [2,2-6,3]	3,5 [2,8-4,1]	0.2918	1	1.05	0.5525	0.8689
hsa-miR-139-3p	0.94	0.5528	0.7926	0.94	0.6095	0.8186	0.93	0.4752	0.8475	4,5 [3,8-5,2]	4,6 [4,2-5,0]	0.7723	1	1.06	0.6858	0.9089
hsa-miR-139-5p	0.9	0.1692	0.4772	0.93	0.3541	0.6354	0.87	0.0511	0.6627	8,6 [7,9-9,1]	8,9 [8,2-9,3]	0.3476	1	0.92	0.4693	0.8072
hsa-miR-1-3p	0.87	0.2192	0.5321	0.87	0.2382	0.5298	0.91	0.4178	0.8422	7,9 [6,8-8,3]	9,3 [8,7-9,6]	0.0083	1	0.84	0.1873	0.5632
hsa-miR-140-3p	1.01	0.919	0.9567	0.93	0.6033	0.8152	1.04	0.754	0.944	9,4 [9,1-9,6]	9,2 [8,9-9,7]	0.8925	1	0.95	0.6602	0.9089
hsa-miR-140-5p	0.94	0.6258	0.8244	0.95	0.6847	0.8584	0.89	0.3507	0.8052	9,7 [9,3-10,5]	10,2 [9,8-10,4]	0.3286	1	0.78	0.1096	0.4737
hsa-miR-141-3p	1.05	0.589	0.812	1.06	0.4818	0.7504	1.01	0.9093	0.9725	2,7 [2,4-3,8]	3,1 [1,6-4,0]	0.8009	1	0.98	0.8562	0.9791
hsa-miR-142-3p	1.17	0.1945	0.5046	1.04	0.7398	0.8743	1.24	0.0588	0.6654	9,4 [8,8-11,3]	9,9 [9,3-10,8]	0.6575	1	0.76	0.0622	0.3905
hsa-miR-142-5p	1.01	0.9251	0.9567	0.88	0.2695	0.5511	1.16	0.2103	0.751	7,3 [6,2-8,1]	7,6 [6,8-8,4]	0.2758	1	0.65	0.0055	0.3388
hsa-miR-143-3p	0.84	0.2308	0.5401	0.85	0.2419	0.5298	0.91	0.5308	0.8697	14,9 [14,1-15,5]	15,9 [15,0-16,3]	0.08	1	0.96	0.7899	0.9592
hsa-miR-143-5p	0.94	0.6603	0.8373	0.95	0.7006	0.861	1.01	0.9223	0.9737	9,1 [8,6-9,8]	9,6 [9,2-10,6]	0.1544	1	1.01	0.9485	0.9922
hsa-miR-144-3p	0.83	0.0187	0.2353	0.83	0.015	0.2493	0.95	0.4922	0.8576	6,0 [4,9-7,3]	7,0 [6,0-8,4]	0.1164	1	0.86	0.089	0.4433
hsa-miR-144-5p	0.87	0.1161	0.4131	0.85	0.0587	0.39	1	0.9686	0.9933	6,1 [4,8-7,1]	6,6 [4,9-8,4]	0.3286	1	0.9	0.2626	0.6495
hsa-miR-145-3p	0.81	0.1933	0.5046	0.87	0.3867	0.66	0.84	0.2536	0.7626	9,3 [8,7-10,1]	10,2 [9,6-10,4]	0.0583	1	0.98	0.905	0.9834
hsa-miR-145-5p	0.84	0.1373	0.4484	0.9	0.3721	0.6457	0.83	0.0747	0.6654	14,1 [12,8-15,0]	14,8 [14,2-15,3]	0.1544	1	0.89	0.4543	0.8032
hsa-miR-1468-5p	0.88	0.3384	0.6332	0.92	0.5483	0.7803	0.9	0.4238	0.8422	3,6 [2,7-4,2]	3,4 [2,7-3,8]	0.357	1	1.16	0.3264	0.7067
hsa-miR-146a-5p	1.16	0.213	0.5314	1.1	0.4061	0.6803	1.17	0.1577	0.7305	12,7 [12,0-13,4]	12,5 [11,9-13,4]	0.9538	1	1.06	0.6979	0.9089
hsa-miR-146b-3p	1.17	0.1811	0.4922	1.14	0.2387	0.5298	1.2	0.0924	0.6754	4,8 [3,8-5,3]	4,4 [3,5-5,1]	0.3879	1	1.01	0.9096	0.9834
hsa-miR-146b-5p	1.31	0.0272	0.2468	1.24	0.0777	0.3948	1.29	0.0227	0.6266	11,5 [11,2-12,7]	11,6 [10,9-12,4]	0.9538	1	0.99	0.9338	0.988
hsa-miR-147b	1.06	0.4734	0.7262	1.03	0.6966	0.861	1.08	0.3086	0.7805	3,8 [3,1-5,7]	4,4 [3,0-4,9]	0.9231	1	1.11	0.2484	0.6275
hsa-miR-148a-3p	0.94	0.692	0.8537	0.93	0.6364	0.8303	1.04	0.7676	0.944	14,0 [13,5-14,5]	13,6 [13,0-14,9]	0.5254	1	0.98	0.9087	0.9834
hsa-miR-148a-5p	1.09	0.4591	0.7226	1.19	0.1791	0.488	1.07	0.5338	0.8697	6,5 [5,9-7,1]	6,0 [5,4-7,3]	0.6715	1	1.3	0.0585	0.3905
hsa-miR-148b-3p	0.98	0.8889	0.9541	0.96	0.7894	0.8998	1.02	0.9139	0.9725	10,5 [10,2-10,8]	10,4 [10,1-10,9]	0.8019	1	0.97	0.8674	0.9824
hsa-miR-149-5p	1.38	0.0246	0.2468	1.54	0.0037	0.1306	1.04	0.7794	0.944	6,1 [5,7-7,5]	5,8 [5,4-6,6]	0.2018	1	1.79	0.0109	0.3546
hsa-miR-150-5p	1.18	0.2307	0.5401	1.05	0.6882	0.8584	1.12	0.3557	0.8052	10,0 [9,3-10,6]	10,1 [9,5-10,9]	0.63	1	0.84	0.1735	0.5546
hsa-miR-151a-3p	1.16	0.3029	0.6011	1.06	0.6891	0.8584	1.26	0.0986	0.6754	11,0 [9,8-11,4]	10,6 [9,6-11,3]	0.431	1	1.25	0.2048	0.5798
hsa-miR-151a-5p	0.76	0.2673	0.5779	0.88	0.5781	0.7978	0.72	0.2069	0.751	8,5 [8,0-8,8]	8,5 [8,2-8,8]	0.7141	1	1.68	0.0434	0.3868
hsa-miR-152-3p	1.05	0.7273	0.8666	0.95	0.706	0.8616	1.23	0.121	0.7175	8,7 [8,0-9,4]	8,8 [8,3-9,5]	0.63	1	0.88	0.4303	0.7894
hsa-miR-152-5p	1.14	0.3389	0.6332	1.1	0.4519	0.7257	1.15	0.2695	0.7724	3,6 [3,0-3,9]	3,1 [2,6-4,2]	0.4765	1	1.24	0.0898	0.4433
hsa-miR-154-5p	1	0.9977	0.9977	1.11	0.4244	0.6957	0.92	0.4418	0.8422	3,3 [2,0-4,0]	2,6 [1,6-3,9]	0.3912	1	1.14	0.3041	0.6994
hsa-miR-155-5p	1.16	0.1681	0.4772	1.04	0.7151	0.8634	1.18	0.1203	0.7175	11,4 [10,7-12,0]	11,2 [10,2-12,5]	0.8621	1	0.86	0.2288	0.6003
hsa-miR-15a-5p	0.86	0.2568	0.568	0.84	0.187	0.4994	0.9	0.452	0.8422	7,5 [6,8-8,1]	8,0 [7,3-8,2]	0.1769	1	0.74	0.1029	0.4575
hsa-miR-15b-3p	0.94	0.6058	0.8197	0.92	0.4651	0.7357	1.02	0.8852	0.9725	6,0 [5,5-6,4]	6,0 [5,4-6,6]	0.8773	1	0.93	0.6139	0.8933
hsa-miR-15b-5p	0.94	0.4625	0.7226	0.95	0.573	0.7972	0.94	0.3943	0.8288	8,3 [7,1-9,1]	8,5 [7,4-9,1]	0.8319	1	0.92	0.3831	0.7466
hsa-miR-16-1-3p	0.98	0.9175	0.9567	1.03	0.8809	0.9516	0.89	0.5069	0.8576	2,5 [2,3-3,1]	2,8 [1,9-3,0]	0.831	1	1.4	0.1275	0.5115
hsa-miR-16-2-3p	1.1	0.5077	0.7563	1.03	0.8524	0.9408	1.18	0.2282	0.7577	4,2 [3,6-4,6]	4,1 [3,3-5,2]	0.8019	1	0.97	0.8308	0.9773
hsa-miR-16-5p	0.98	0.9007	0.9567	0.96	0.7354	0.8743	1	0.9963	0.9982	11,8 [10,4-12,3]	11,8 [10,8-12,3]	0.8319	1	0.87	0.3904	0.7542
hsa-miR-17-3p	1.41	0.0875	0.3611	1.4	0.0876	0.3948	1.21	0.3303	0.7852	5,0 [4,5-5,3]	4,7 [3,9-5,1]	0.1891	1	1.15	0.5303	0.8554
hsa-miR-17-5p	1.07	0.6343	0.8299	1.04	0.771	0.8917	1.04	0.7465	0.9414	10,5 [9,3-11,2]	10,3 [9,3-10,7]	0.4091	1	0.9	0.4695	0.8072
hsa-miR-181a-2-3p	0.94	0.7009	0.8574	0.87	0.4524	0.7257	1.05	0.7595	0.944	7,2 [6,9-7,5]	7,2 [6,7-7,7]	0.9846	1	0.96	0.8655	0.9824
hsa-miR-181a-3p	0.98	0.8995	0.9567	0.81	0.2606	0.5427	1.19	0.3292	0.7852	7,1 [6,8-7,3]	7,2 [6,5-7,5]	0.8319	1	0.96	0.8722	0.9834
hsa-miR-181a-5p	0.86	0.3907	0.668	0.85	0.3318	0.6098	0.86	0.3623	0.8052	13,5 [13,2-13,8]	13,6 [13,1-14,2]	0.7141	1	0.74	0.1327	0.5115
hsa-miR-181b-5p	0.92	0.6767	0.8463	0.85	0.398	0.6768	0.95	0.8009	0.9469	10,5 [9,9-11,1]	11,1 [10,4-11,5]	0.1441	1	0.71	0.1327	0.5115
hsa-miR-181c-3p	0.98	0.8841	0.9512	1	0.9697	0.9885	0.94	0.6357	0.8772	3,5 [2,9-3,8]	3,3 [2,3-4,1]	0.6569	1	1.12	0.4124	0.7768
hsa-miR-181c-5p	0.71	0.0738	0.3382	0.8	0.2209	0.518	0.68	0.0406	0.6627	6,4 [5,8-6,7]	6,5 [6,3-6,8]	0.431	1	1.1	0.6937	0.9089
hsa-miR-181d-5p	0.64	0.0014	0.063	0.7	0.0068	0.1723	0.77	0.0178	0.6266	6,7 [6,2-7,5]	6,9 [6,5-7,6]	0.5008	1	0.87	0.3495	0.7083
hsa-miR-182-5p	1.28	0.0216	0.239	1.22	0.0589	0.39	1.23	0.0448	0.6627	9,1 [7,8-10,1]	8,6 [7,8-10,0]	0.9846	1	1.03	0.8212	0.976
hsa-miR-183-5p	1.18	0.112	0.4131	1.17	0.1366	0.4426	1.11	0.2753	0.7781	7,7 [6,8-8,9]	7,6 [6,8-9,0]	0.8621	1	1.02	0.8367	0.9773
hsa-miR-185-3p	1.09	0.3199	0.6256	1.12	0.1444	0.4491	1.05	0.57	0.8735	4,7 [4,0-5,9]	4,6 [3,9-4,9]	0.743	1	1.24	0.057	0.3905
hsa-miR-185-5p	1.34	0.0434	0.3081	1.3	0.0726	0.3948	1.3	0.0801	0.6732	9,6 [9,2-10,0]	9,5 [8,9-9,9]	0.603	1	1.46	0.0477	0.3868
hsa-miR-186-5p	1.41	0.0864	0.3611	1.32	0.1629	0.468	1.4	0.0779	0.6726	12,1 [11,6-12,4]	11,8 [11,4-12,3]	0.5765	1	1.23	0.3055	0.6994
hsa-miR-187-3p	0.98	0.7911	0.9096	0.99	0.9552	0.9839	1.04	0.6335	0.8769	2,9 [1,6-3,5]	2,9 [1,6-3,6]	1	1	1.05	0.6856	0.9089
hsa-miR-188-5p	0.98	0.9141	0.9567	1.02	0.9114	0.9643	0.95	0.7617	0.944	2,7 [1,9-3,1]	2,5 [1,6-3,2]	0.8141	1	1.12	0.5314	0.8554
hsa-miR-18a-3p	1.22	0.1809	0.4922	1.37	0.0556	0.3828	1.12	0.4192	0.8422	4,9 [4,4-5,4]	4,7 [4,1-5,5]	0.603	1	1.38	0.0722	0.3994
hsa-miR-18a-5p	1.08	0.6638	0.8374	1.06	0.7467	0.8766	1.02	0.9168	0.9725	6,1 [5,3-6,8]	6,1 [5,6-6,5]	0.8019	1	0.85	0.4774	0.8087
hsa-miR-190a-5p	0.79	0.0177	0.2353	0.82	0.0364	0.3444	0.89	0.2225	0.754	5,7 [4,9-6,1]	5,8 [4,4-6,6]	0.7429	1	0.91	0.3533	0.7129
hsa-miR-190b	0.97	0.8495	0.9476	0.96	0.8064	0.9062	1.06	0.7286	0.936	2,1 [1,6-2,4]	2,6 [1,6-3,3]	0.1463	1	0.76	0.1641	0.5501
hsa-miR-191-5p	1.08	0.6847	0.8517	1.04	0.8453	0.9408	0.95	0.7366	0.9368	12,2 [11,3-12,6]	12,0 [11,6-12,5]	0.9538	1	0.88	0.5364	0.8605
hsa-miR-192-3p	1.08	0.5915	0.812	0.98	0.8845	0.9516	1.2	0.1584	0.7305	2,9 [2,4-3,5]	3,1 [1,9-3,7]	0.9845	1	1.02	0.9031	0.9834
hsa-miR-192-5p	0.89	0.2897	0.5978	0.87	0.2019	0.5114	1.02	0.8179	0.9496	12,1 [10,0-12,6]	11,7 [11,3-13,2]	0.8319	1	0.96	0.6857	0.9089
hsa-miR-193a-3p	1.04	0.7571	0.8905	1.06	0.6585	0.8432	0.94	0.6208	0.8769	5,5 [4,4-5,7]	5,6 [4,8-6,3]	0.63	1	1.13	0.4325	0.7894
hsa-miR-193a-5p	1.25	0.0623	0.3249	1.19	0.1519	0.4607	1.17	0.2213	0.754	7,6 [6,8-8,2]	7,5 [6,9-8,2]	0.8925	1	1.35	0.0471	0.3868
hsa-miR-193b-3p	1.43	0.0004	0.0273	1.37	0.0008	0.0686	1.21	0.0459	0.6627	8,4 [7,8-9,5]	8,5 [7,9-9,9]	0.8621	1	1.24	0.0523	0.3892
hsa-miR-193b-5p	1.31	0.002	0.0655	1.29	0.002	0.1139	1.18	0.0617	0.6654	3,7 [3,4-4,5]	4,0 [3,5-4,3]	0.8621	1	1.35	0.0037	0.3388
hsa-miR-194-3p	0.9	0.3932	0.668	0.96	0.7618	0.8891	0.91	0.4305	0.8422	3,3 [2,8-4,2]	3,5 [1,8-4,2]	0.7425	1	1.19	0.1827	0.5573
hsa-miR-194-5p	0.81	0.0574	0.3136	0.84	0.0912	0.3948	0.93	0.4415	0.8422	11,4 [10,1-11,7]	10,8 [10,1-12,6]	0.63	1	0.93	0.4734	0.8072
hsa-miR-195-3p	1.05	0.7509	0.8878	1.02	0.9065	0.9643	0.96	0.7776	0.944	6,3 [5,6-7,1]	6,4 [5,1-7,0]	0.7723	1	1.03	0.8455	0.9785
hsa-miR-195-5p	0.92	0.4245	0.6958	0.93	0.5097	0.7608	0.87	0.1675	0.7305	8,6 [7,0-9,4]	8,5 [8,0-9,2]	0.8621	1	0.83	0.1828	0.5573
hsa-miR-196a-5p	0.91	0.5596	0.7946	0.88	0.428	0.6965	0.93	0.6322	0.8769	10,3 [9,7-11,3]	10,3 [9,8-10,7]	0.7723	1	0.76	0.1962	0.5713
hsa-miR-196b-5p	0.98	0.8637	0.9481	1.06	0.6917	0.8584	0.98	0.9042	0.9725	9,9 [8,9-10,2]	8,9 [8,6-9,4]	0.0632	1	0.96	0.7988	0.9592
hsa-miR-197-3p	1.39	0.0711	0.3363	1.26	0.1939	0.508	1.16	0.319	0.7805	9,0 [8,5-9,1]	8,8 [8,0-9,2]	0.8925	1	1.23	0.3682	0.73
hsa-miR-199a-5p	0.92	0.5986	0.8137	0.95	0.7341	0.8743	0.9	0.3901	0.8281	12,3 [11,0-12,6]	12,5 [12,0-12,7]	0.5507	1	0.87	0.3487	0.7083
hsa-miR-199b-5p	1.35	0.0087	0.1637	1.36	0.0083	0.1983	1.13	0.1943	0.751	9,6 [8,5-10,0]	9,4 [7,9-10,1]	0.743	1	1.11	0.3168	0.6994
hsa-miR-19a-3p	0.77	0.0665	0.3343	0.8	0.0983	0.3948	0.85	0.215	0.751	9,0 [8,4-10,1]	9,2 [8,4-9,9]	0.9846	1	0.76	0.0566	0.3905
hsa-miR-19b-1-5p	1.11	0.5337	0.7791	1.22	0.2403	0.5298	1.04	0.8145	0.9491	2,5 [1,8-3,2]	2,3 [1,6-2,9]	0.3858	1	1.38	0.1018	0.4575
hsa-miR-19b-3p	0.79	0.1214	0.4209	0.84	0.2025	0.5114	0.82	0.1539	0.7305	11,1 [10,3-11,5]	11,2 [10,6-11,7]	0.63	1	0.75	0.0657	0.3905
hsa-miR-200a-3p	0.93	0.6361	0.8299	0.99	0.9597	0.9858	0.94	0.6969	0.9153	10,9 [10,4-11,9]	10,9 [10,4-11,3]	0.5254	1	1	0.988	0.9955
hsa-miR-200a-5p	1.09	0.3936	0.668	1.04	0.7017	0.861	1.1	0.3322	0.7852	6,1 [5,1-6,7]	5,2 [4,3-6,0]	0.1441	1	1	0.989	0.9955
hsa-miR-200b-3p	1.12	0.4683	0.7256	1.2	0.2581	0.5427	1.01	0.9594	0.9899	10,8 [10,3-11,5]	10,4 [9,7-10,9]	0.1343	1	1.13	0.4968	0.8261
hsa-miR-200b-5p	1.19	0.1346	0.4428	1.16	0.1714	0.4748	1.17	0.1682	0.7305	4,5 [3,4-5,2]	4,2 [3,9-4,7]	0.5505	1	1.14	0.3189	0.6994
hsa-miR-200c-3p	1.11	0.3492	0.6418	1.15	0.2399	0.5298	1.03	0.7831	0.944	8,2 [7,1-8,4]	7,2 [6,7-8,3]	0.2153	1	0.98	0.8843	0.9834
hsa-miR-203a-3p	1.36	0.0185	0.2353	1.23	0.0902	0.3948	1.27	0.0482	0.6627	5,1 [4,6-6,7]	5,4 [4,1-6,0]	0.3476	1	0.99	0.9479	0.9922
hsa-miR-204-3p	0.84	0.1133	0.4131	0.95	0.6301	0.8267	0.82	0.0591	0.6654	3,1 [2,0-5,0]	3,8 [3,0-4,3]	0.9382	1	1.08	0.5545	0.8689
hsa-miR-204-5p	0.73	0.0005	0.0325	0.81	0.0188	0.2583	0.82	0.0153	0.6266	10,7 [7,8-12,3]	10,9 [10,5-11,1]	0.8621	1	1	0.9933	0.9955
hsa-miR-20a-5p	1.09	0.4972	0.755	1.03	0.7977	0.9019	1.11	0.4291	0.8422	11,8 [11,2-12,4]	11,6 [10,6-12,1]	0.3286	1	0.85	0.2733	0.6657
hsa-miR-20b-5p	0.91	0.2935	0.5978	0.93	0.4376	0.7095	0.95	0.5851	0.8735	6,4 [5,5-7,2]	6,9 [5,6-7,4]	0.8621	1	0.96	0.6344	0.9066
hsa-miR-210-3p	1.6	0.0122	0.1971	1.43	0.05	0.3609	1.42	0.0409	0.6627	10,4 [9,9-11,0]	10,6 [10,0-11,1]	0.6856	1	1.58	0.0349	0.3868
hsa-miR-210-5p	1.25	0.11	0.4131	1.19	0.1811	0.4882	1.19	0.1552	0.7305	3,8 [3,1-5,0]	4,4 [3,9-5,0]	0.4089	1	1.31	0.0562	0.3905
hsa-miR-2110	1.11	0.3701	0.6592	1.13	0.268	0.5505	1.02	0.8962	0.9725	3,9 [3,6-4,6]	4,0 [3,2-4,4]	0.7723	1	1.24	0.0708	0.3994
hsa-miR-211-5p	0.83	0.1737	0.4868	0.86	0.2619	0.5428	0.89	0.3577	0.8052	2,5 [1,6-4,0]	3,0 [2,1-4,0]	0.4259	1	1.08	0.6046	0.8929
hsa-miR-212-5p	1.38	0.021	0.239	1.33	0.0387	0.3467	1.24	0.0733	0.6654	4,1 [3,8-4,6]	3,9 [3,5-4,5]	0.3101	1	1.18	0.2398	0.613
hsa-miR-21-3p	1.51	0.0016	0.063	1.32	0.0254	0.2882	1.41	0.0099	0.6266	7,2 [5,9-7,8]	7,3 [6,7-8,2]	0.3879	1	1	0.9771	0.9955
hsa-miR-214-3p	1.01	0.9184	0.9567	1.04	0.7415	0.8743	0.89	0.3068	0.7805	7,1 [6,0-7,3]	7,1 [6,7-7,9]	0.3674	1	1.01	0.9376	0.988
hsa-miR-214-5p	1	0.9887	0.9953	1.07	0.6546	0.8419	0.92	0.494	0.8576	7,2 [6,1-7,8]	7,0 [6,5-7,6]	1	1	0.95	0.7587	0.9411
hsa-miR-215-5p	0.95	0.6525	0.8344	0.91	0.3697	0.6456	1.07	0.5098	0.8576	3,2 [2,1-4,5]	3,3 [1,6-4,5]	0.9844	1	0.97	0.8007	0.9592
hsa-miR-21-5p	1.88	0.0009	0.0488	1.46	0.0299	0.3139	1.62	0.0039	0.6266	17,1 [16,2-17,9]	16,9 [16,8-17,3]	0.7141	1	0.99	0.957	0.9927
hsa-miR-216a-5p	1.13	0.3293	0.6282	1.23	0.1046	0.3991	0.98	0.8416	0.9602	3,5 [3,0-4,1]	3,5 [2,6-4,0]	0.5253	1	1.15	0.223	0.5937
hsa-miR-217	1.26	0.0636	0.3283	1.26	0.0647	0.3948	1.05	0.6302	0.8769	3,7 [2,9-4,9]	3,9 [3,5-4,4]	0.7722	1	1.06	0.639	0.9089
hsa-miR-218-5p	0.94	0.6427	0.8316	0.98	0.8721	0.9493	0.95	0.5918	0.8735	7,4 [6,4-8,4]	7,3 [6,9-8,2]	0.8925	1	0.94	0.6117	0.8929
hsa-miR-221-3p	1.87	0.0017	0.063	1.72	0.0034	0.1306	1.28	0.1582	0.7305	11,2 [10,7-12,0]	10,8 [10,6-11,2]	0.2758	1	1.48	0.0517	0.3892
hsa-miR-221-5p	1.38	0.0425	0.3081	1.23	0.1549	0.4621	1.31	0.0737	0.6654	5,7 [5,4-6,8]	6,1 [5,8-6,5]	1	1	1.18	0.2639	0.6495
hsa-miR-222-3p	1.57	0.0072	0.1454	1.38	0.0471	0.3609	1.26	0.1363	0.7305	7,9 [7,4-9,4]	8,1 [7,6-8,7]	0.9538	1	1.31	0.1573	0.5395
hsa-miR-223-3p	1.45	0.0143	0.216	1.3	0.0833	0.3948	1.31	0.05	0.6627	8,7 [7,8-9,0]	7,7 [7,2-8,3]	0.0583	1	1.15	0.3888	0.7542
hsa-miR-223-5p	1.07	0.5399	0.7832	1.04	0.7472	0.8766	1.09	0.4535	0.8422	3,8 [3,0-5,6]	3,4 [1,8-4,1]	0.1815	1	1.26	0.0874	0.4409
hsa-miR-22-3p	1.16	0.2478	0.5612	1.21	0.1299	0.4358	1.04	0.7717	0.944	14,0 [13,0-14,3]	14,0 [13,5-14,6]	0.8019	1	1.19	0.3182	0.6994
hsa-miR-224-3p	1.04	0.7819	0.9096	1.06	0.6984	0.861	0.99	0.9558	0.9899	4,6 [3,7-5,0]	4,2 [3,7-5,0]	0.6575	1	1.07	0.6705	0.9089
hsa-miR-224-5p	1.27	0.0329	0.2815	1.13	0.2482	0.5339	1.2	0.0736	0.6654	5,1 [4,2-6,2]	4,4 [3,7-4,9]	0.1598	1	1.11	0.3331	0.7067
hsa-miR-22-5p	1.15	0.523	0.7685	1.17	0.4572	0.7283	1.07	0.7581	0.944	7,3 [6,5-7,4]	7,3 [6,7-7,7]	0.3879	1	1.02	0.9259	0.988
hsa-miR-2277-5p	1.17	0.2032	0.5183	1.12	0.3131	0.5984	1.12	0.3352	0.7852	4,2 [3,9-4,8]	4,0 [3,5-5,2]	0.603	1	1.23	0.0946	0.4569
hsa-miR-2355-3p	1.12	0.3253	0.6282	1.11	0.3368	0.6166	1.07	0.5515	0.8697	3,2 [2,4-3,8]	3,1 [2,0-3,5]	0.5623	1	1.19	0.1341	0.5115
hsa-miR-2392	0.68	0.0003	0.0273	0.72	0.0018	0.1139	0.79	0.0131	0.6266	5,1 [4,5-6,0]	6,2 [5,4-6,8]	0.0583	1	0.69	0.0017	0.2565
hsa-miR-23a-3p	1.06	0.6907	0.8537	1.02	0.889	0.9542	0.97	0.8418	0.9602	11,8 [11,2-12,6]	12,0 [11,6-12,3]	0.6856	1	1.03	0.9002	0.9834
hsa-miR-23b-3p	0.82	0.0563	0.3136	0.86	0.1289	0.4358	0.88	0.0953	0.6754	9,8 [8,5-10,6]	10,1 [9,7-10,6]	0.431	1	0.92	0.4483	0.8013
hsa-miR-23b-5p	1.04	0.7415	0.879	1.18	0.2378	0.5298	0.97	0.7866	0.944	4,5 [4,2-4,9]	4,5 [3,9-5,0]	0.6856	1	1.55	0.0097	0.3388
hsa-miR-23c	0.91	0.3329	0.6324	0.92	0.3796	0.6516	0.92	0.296	0.7805	8,9 [6,8-9,4]	8,7 [8,0-9,3]	0.7723	1	0.94	0.563	0.8754
hsa-miR-24-2-5p	1.27	0.1165	0.4131	1.24	0.1595	0.464	1.15	0.3175	0.7805	2,8 [2,5-3,3]	2,5 [1,6-3,3]	0.6002	1	1.11	0.5433	0.8685
hsa-miR-24-3p	1.11	0.5001	0.7563	1.05	0.7316	0.8743	0.98	0.888	0.9725	11,7 [10,7-12,4]	11,5 [11,1-12,0]	0.9846	1	0.9	0.5286	0.8554
hsa-miR-25-3p	1.12	0.5856	0.812	0.96	0.8644	0.9457	1.31	0.147	0.7305	11,1 [10,8-11,8]	11,1 [10,9-11,6]	1	1	0.99	0.9811	0.9955
hsa-miR-26a-2-3p	1.05	0.664	0.8374	1	0.9718	0.9885	1.08	0.4881	0.8576	3,7 [2,9-4,1]	4,2 [3,3-4,5]	0.1296	1	1.15	0.2963	0.6918
hsa-miR-26a-5p	0.89	0.4105	0.6826	0.89	0.4024	0.6791	0.87	0.2828	0.7781	15,8 [15,3-16,1]	15,9 [15,7-16,3]	0.3879	1	0.88	0.4867	0.8154
hsa-miR-26b-3p	1.07	0.6109	0.8212	1.11	0.4243	0.6957	1.06	0.6556	0.8885	4,6 [4,4-4,9]	4,7 [4,0-5,3]	0.743	1	1.21	0.218	0.5928
hsa-miR-26b-5p	0.85	0.2382	0.5547	0.82	0.156	0.4621	0.87	0.2906	0.779	11,5 [10,7-11,6]	11,6 [11,2-11,9]	0.431	1	0.79	0.1603	0.5432
hsa-miR-27a-3p	1.08	0.6264	0.8244	0.95	0.7719	0.8917	1.09	0.5799	0.8735	13,4 [12,1-13,6]	13,2 [12,7-13,4]	0.63	1	0.8	0.3115	0.6994
hsa-miR-27a-5p	0.98	0.8653	0.9481	0.98	0.8501	0.9408	1	0.9728	0.9933	6,6 [5,8-7,6]	6,2 [5,5-6,9]	0.5008	1	1.15	0.2177	0.5928
hsa-miR-27b-3p	0.77	0.1182	0.4162	0.78	0.1181	0.4158	0.88	0.4327	0.8422	13,7 [13,1-14,2]	13,9 [13,7-14,3]	0.3674	1	0.93	0.7397	0.9364
hsa-miR-27b-5p	0.84	0.2217	0.5326	0.87	0.2982	0.581	0.89	0.4143	0.8422	4,5 [4,3-5,1]	4,8 [4,2-5,5]	0.5254	1	1.06	0.6982	0.9089
hsa-miR-28-3p	1.83	0.0222	0.2404	1.3	0.2824	0.5628	1.92	0.0091	0.6266	9,9 [9,5-10,3]	9,7 [9,6-10,2]	0.8019	1	1.16	0.6006	0.8929
hsa-miR-28-5p	1.2	0.3852	0.6675	1.09	0.6787	0.8584	1.09	0.6505	0.8878	8,4 [8,2-9,1]	8,5 [8,4-8,9]	0.6575	1	0.86	0.5842	0.8837
hsa-miR-296-5p	1.17	0.158	0.4723	1.22	0.0812	0.3948	1.07	0.4771	0.8475	3,9 [2,4-4,5]	3,7 [2,8-4,2]	0.7719	1	1.17	0.2021	0.5771
hsa-miR-299-3p	1.14	0.3599	0.6536	1.31	0.0649	0.3948	0.93	0.5973	0.8735	2,7 [1,8-3,5]	3,1 [2,5-3,7]	0.6282	1	1.3	0.1182	0.4922
hsa-miR-299-5p	0.98	0.9139	0.9567	1.15	0.3803	0.6516	0.84	0.2613	0.7666	2,3 [1,8-2,6]	2,6 [2,3-3,2]	0.227	1	1.02	0.9141	0.9834
hsa-miR-29a-3p	1.15	0.4717	0.7262	1.09	0.6198	0.8219	1.05	0.7697	0.944	13,0 [12,6-13,8]	13,3 [12,8-13,7]	0.8019	1	0.92	0.6566	0.9089
hsa-miR-29a-5p	1.14	0.2502	0.5623	1.11	0.3567	0.6376	1.17	0.1825	0.7368	2,6 [2,4-3,2]	2,6 [1,6-3,8]	0.7402	1	1.22	0.1232	0.5074
hsa-miR-29b-1-5p	1.14	0.5098	0.7563	1.22	0.3007	0.5833	0.98	0.9157	0.9725	5,4 [5,1-5,9]	5,5 [4,8-6,3]	0.9231	1	1.22	0.2994	0.6936
hsa-miR-29b-2-5p	0.96	0.7913	0.9096	1.1	0.5082	0.7608	0.87	0.3183	0.7805	2,5 [1,9-3,1]	3,3 [2,9-3,7]	0.0553	1	1.05	0.7846	0.9592
hsa-miR-29b-3p	1.12	0.5148	0.761	1.08	0.6464	0.8337	1.02	0.9068	0.9725	9,6 [9,0-9,9]	9,8 [9,7-10,2]	0.2294	1	0.77	0.1664	0.5501
hsa-miR-29c-3p	0.82	0.2607	0.5691	0.88	0.4708	0.7371	0.8	0.215	0.751	9,3 [8,8-9,6]	9,9 [9,3-10,3]	0.025	1	0.73	0.1433	0.5206
hsa-miR-29c-5p	1.09	0.5163	0.761	1.18	0.2587	0.5427	1.06	0.6784	0.9086	8,0 [7,6-8,5]	8,5 [8,1-8,7]	0.1441	1	1.3	0.1163	0.4888
hsa-miR-301a-3p	1.13	0.3287	0.6282	1.09	0.4882	0.7514	1.18	0.1943	0.751	3,3 [2,6-3,8]	3,2 [1,6-3,7]	0.3854	1	0.95	0.6987	0.9089
hsa-miR-301a-5p	1.34	0.0571	0.3136	1.24	0.1348	0.4403	1.31	0.0707	0.6654	2,8 [2,2-3,8]	2,9 [1,6-3,2]	0.9535	1	1.11	0.4827	0.8126
hsa-miR-3065-5p	1.11	0.3444	0.6374	1.23	0.085	0.3948	0.97	0.7811	0.944	4,0 [2,8-4,3]	3,8 [3,2-4,1]	0.8924	1	1.1	0.4441	0.7979
hsa-miR-3074-3p	1.06	0.7257	0.8666	1.07	0.6432	0.8319	1.06	0.7113	0.9268	4,1 [3,6-4,9]	4,0 [3,7-4,5]	0.7141	1	1.21	0.2211	0.5937
hsa-miR-3074-5p	1.3	0.0772	0.3382	1.25	0.1141	0.4158	1.18	0.2485	0.7606	3,1 [2,8-3,3]	3,0 [2,6-3,5]	0.9846	1	1.09	0.5809	0.8837
hsa-miR-30a-3p	0.85	0.2485	0.5612	0.87	0.308	0.5925	0.94	0.6512	0.8878	11,5 [10,4-12,0]	11,4 [10,7-11,9]	0.8019	1	0.98	0.9022	0.9834
hsa-miR-30a-5p	1.01	0.9397	0.9674	0.97	0.7986	0.9019	1.13	0.3328	0.7852	14,4 [13,8-15,0]	14,1 [13,5-15,3]	0.8925	1	1.02	0.8858	0.9834
hsa-miR-30b-3p	0.9	0.4054	0.6816	0.98	0.8576	0.9408	0.87	0.2581	0.7666	3,8 [2,9-4,3]	3,8 [3,4-4,1]	0.9231	1	1.46	0.0191	0.357
hsa-miR-30b-5p	0.84	0.2429	0.557	0.89	0.4542	0.726	0.84	0.2475	0.7606	12,1 [11,9-12,6]	12,1 [11,7-12,6]	0.9538	1	1.28	0.2621	0.6495
hsa-miR-30c-1-3p	1.18	0.1555	0.4721	1.24	0.0716	0.3948	1.11	0.3619	0.8052	4,7 [4,2-5,2]	4,4 [3,9-5,0]	0.3879	1	1.36	0.0283	0.3577
hsa-miR-30c-2-3p	0.96	0.7207	0.8666	1.01	0.9489	0.9836	0.98	0.8337	0.9581	9,0 [8,6-9,7]	9,0 [8,0-9,4]	0.8319	1	1.38	0.047	0.3868
hsa-miR-30c-5p	0.84	0.156	0.4721	0.87	0.2415	0.5298	0.88	0.2625	0.7666	12,9 [12,0-13,5]	12,8 [12,1-13,2]	0.6856	1	0.87	0.3307	0.7067
hsa-miR-30d-3p	1.06	0.5967	0.8136	1.07	0.5171	0.7608	1.13	0.3119	0.7805	5,2 [4,7-5,6]	5,1 [4,4-5,6]	0.6997	1	1.12	0.3553	0.7137
hsa-miR-30d-5p	1.2	0.4643	0.7226	1.11	0.6875	0.8584	1.32	0.2413	0.7598	13,3 [12,8-13,6]	13,1 [12,6-13,4]	0.3476	1	1.71	0.1013	0.4575
hsa-miR-30e-3p	0.91	0.5732	0.8057	0.88	0.4477	0.7233	1.03	0.8567	0.9675	9,8 [9,5-10,4]	9,8 [9,2-10,3]	0.8319	1	1.03	0.8859	0.9834
hsa-miR-30e-5p	0.97	0.8623	0.9481	0.94	0.6814	0.8584	1.1	0.4999	0.8576	10,4 [10,3-11,0]	10,4 [9,9-11,1]	0.8019	1	0.97	0.8515	0.9786
hsa-miR-3135b	0.98	0.8809	0.9512	0.95	0.7121	0.8621	1.02	0.8917	0.9725	8,1 [7,3-9,0]	8,5 [8,3-9,0]	0.2153	1	0.87	0.4275	0.7894
hsa-miR-3158-3p	0.94	0.6138	0.8219	0.93	0.5702	0.7972	1.07	0.5593	0.8697	4,1 [3,3-5,0]	3,9 [3,4-4,1]	0.3286	1	1.2	0.2349	0.6093
hsa-miR-31-5p	1.08	0.3528	0.6458	1.02	0.8025	0.9041	1.08	0.3067	0.7805	5,3 [4,1-6,7]	5,7 [3,9-7,0]	0.9231	1	0.96	0.6587	0.9089
hsa-miR-3173-5p	1.24	0.19	0.5038	1.2	0.2427	0.5298	1.18	0.2875	0.779	2,9 [2,0-3,3]	2,3 [1,6-2,9]	0.2769	1	1.23	0.1963	0.5713
hsa-miR-3184-5p	1.24	0.1442	0.4545	1.2	0.2172	0.518	1.23	0.1719	0.7305	7,2 [6,3-7,3]	6,7 [6,6-7,3]	0.8319	1	1.35	0.1688	0.5501
hsa-miR-320a	1.17	0.1037	0.3985	1.14	0.1656	0.47	1.09	0.4231	0.8422	10,2 [9,6-10,9]	10,4 [9,9-10,6]	0.63	1	1.19	0.1538	0.5331
hsa-miR-320b	1.12	0.256	0.568	1.11	0.3137	0.5984	1.08	0.4283	0.8422	6,1 [5,2-6,7]	6,2 [5,6-6,9]	0.603	1	1.27	0.0366	0.3868
hsa-miR-320c	1.04	0.6725	0.8435	1.04	0.6227	0.8219	1.01	0.8736	0.9725	4,1 [3,8-4,7]	4,4 [3,6-5,2]	0.603	1	1.15	0.1693	0.5501
hsa-miR-320d	1.18	0.155	0.4721	1.13	0.2839	0.5628	1.14	0.2304	0.7577	2,5 [1,9-3,2]	2,9 [1,6-3,5]	0.8593	1	1.22	0.1282	0.5115
hsa-miR-32-3p	1.16	0.2446	0.5581	1.07	0.5756	0.7972	1.16	0.2361	0.7592	3,7 [2,8-4,0]	2,6 [1,6-3,2]	0.0504	1	1.3	0.0721	0.3994
hsa-miR-324-3p	1.03	0.8517	0.9478	1.08	0.5822	0.801	1.02	0.8825	0.9725	2,7 [2,1-3,0]	2,5 [1,6-3,2]	0.741	1	1.21	0.1905	0.5682
hsa-miR-324-5p	1.28	0.202	0.518	1.44	0.0797	0.3948	1.01	0.9495	0.9899	6,6 [6,2-7,2]	6,5 [6,0-6,7]	0.3103	1	1.58	0.046	0.3868
hsa-miR-32-5p	0.99	0.9439	0.9695	0.93	0.5137	0.7608	1.09	0.4592	0.8441	6,0 [5,3-6,7]	6,2 [5,8-6,5]	0.8621	1	0.93	0.4725	0.8072
hsa-miR-326	1.41	0.0234	0.2425	1.34	0.0509	0.3609	1.31	0.0643	0.6654	2,9 [2,6-3,3]	3,0 [1,6-3,5]	0.7711	1	1.16	0.3438	0.7083
hsa-miR-328-3p	1.05	0.6985	0.8574	1.1	0.4267	0.6965	1.01	0.9015	0.9725	8,0 [7,6-9,0]	7,9 [7,5-8,6]	0.63	1	1.21	0.1977	0.5717
hsa-miR-329-3p	1.13	0.3626	0.6559	1.34	0.0825	0.3948	0.91	0.4523	0.8422	3,5 [2,8-3,9]	3,5 [3,1-3,9]	0.9231	1	1.19	0.3077	0.6994
hsa-miR-330-3p	1.17	0.2074	0.5249	1.07	0.5942	0.8053	1.13	0.2949	0.7805	5,5 [5,0-6,1]	5,0 [4,4-5,4]	0.1082	1	1.18	0.2939	0.6913
hsa-miR-330-5p	1.37	0.0216	0.239	1.36	0.0233	0.2717	1.3	0.0346	0.6607	5,4 [4,7-6,0]	4,6 [4,3-5,4]	0.1082	1	1.33	0.0361	0.3868
hsa-miR-331-3p	1.27	0.0468	0.3109	1.26	0.0437	0.3609	1.17	0.1492	0.7305	4,7 [4,2-6,0]	5,4 [4,0-5,8]	0.8925	1	1.35	0.0161	0.357
hsa-miR-331-5p	1.14	0.4102	0.6826	1.29	0.1165	0.4158	0.98	0.8847	0.9725	3,5 [3,1-4,1]	3,3 [2,3-3,7]	0.1883	1	1.36	0.0842	0.4294
hsa-miR-335-3p	1.19	0.0514	0.3136	1.16	0.1	0.3948	1.07	0.3905	0.8281	6,8 [5,4-7,4]	6,7 [5,9-7,5]	0.9538	1	1.03	0.6908	0.9089
hsa-miR-335-5p	1.12	0.3454	0.6374	1.13	0.2949	0.581	0.98	0.8115	0.9491	6,1 [5,4-7,2]	6,4 [5,7-7,3]	0.6856	1	0.95	0.6449	0.9089
hsa-miR-337-3p	1.1	0.3703	0.6592	1.17	0.1703	0.4748	0.99	0.9087	0.9725	3,1 [2,2-4,6]	3,3 [2,0-4,0]	0.892	1	1.17	0.2362	0.6093
hsa-miR-338-5p	0.96	0.7629	0.8949	1.05	0.7216	0.8667	0.89	0.3119	0.7805	4,8 [4,1-5,1]	4,3 [3,9-5,0]	0.4091	1	1.09	0.6537	0.9089
hsa-miR-339-3p	1.24	0.3752	0.6606	1.35	0.23	0.5274	0.99	0.9586	0.9899	6,9 [6,6-7,1]	6,7 [6,3-7,2]	0.4421	1	1.28	0.2898	0.6888
hsa-miR-339-5p	1.92	0.0051	0.1299	1.97	0.0028	0.1306	1.47	0.0944	0.6754	9,2 [8,6-9,7]	8,9 [8,4-9,2]	0.2442	1	1.19	0.4747	0.8072
hsa-miR-33a-5p	0.78	0.0268	0.2468	0.82	0.0601	0.39	0.85	0.1206	0.7175	4,4 [3,7-5,3]	4,8 [3,7-5,4]	1	1	0.84	0.1431	0.5206
hsa-miR-340-3p	1.26	0.058	0.3136	1.21	0.0986	0.3948	1.17	0.1778	0.7314	5,7 [5,3-6,1]	5,4 [4,4-5,9]	0.3476	1	1.04	0.7358	0.9364
hsa-miR-340-5p	1.66	0.0419	0.3081	1.55	0.0793	0.3948	1.21	0.3793	0.816	10,2 [9,4-10,9]	10,5 [10,0-10,9]	0.3879	1	1.27	0.4155	0.7768
hsa-miR-342-3p	1.12	0.3901	0.668	1.15	0.3425	0.6194	0.99	0.9533	0.9899	10,1 [9,6-11,1]	10,3 [9,8-11,2]	0.63	1	1.11	0.5762	0.8837
hsa-miR-342-5p	1.13	0.2936	0.5978	1.2	0.0983	0.3948	1.01	0.9122	0.9725	2,8 [1,8-4,0]	3,0 [1,6-3,7]	0.9844	1	1.26	0.1073	0.4685
hsa-miR-345-5p	1.37	0.123	0.4216	1.6	0.0263	0.2911	1.07	0.7361	0.9368	6,8 [6,4-7,2]	6,4 [6,1-6,9]	0.08	1	2.47	0.0003	0.064
hsa-miR-34a-5p	1.54	0.0667	0.3343	1.29	0.2599	0.5427	1.51	0.0641	0.6654	9,4 [8,8-9,8]	9,2 [8,6-9,6]	0.3476	1	1.68	0.0416	0.3868
hsa-miR-34c-5p	1.26	0.007	0.1454	1.14	0.1234	0.4278	1.22	0.0215	0.6266	5,9 [4,7-7,2]	5,2 [4,6-6,2]	0.6856	1	1	0.9723	0.9955
hsa-miR-3529-3p	1.22	0.14	0.4516	1.18	0.2095	0.5152	1.15	0.232	0.7577	11,0 [10,6-11,7]	10,6 [10,1-11,1]	0.2596	1	1.06	0.6969	0.9089
hsa-miR-3591-5p	0.93	0.4592	0.7226	0.94	0.5178	0.7608	0.97	0.7767	0.944	3,3 [2,6-4,3]	3,5 [2,3-4,7]	0.7417	1	1	0.9955	0.9955
hsa-miR-3605-3p	1.04	0.7246	0.8666	1.13	0.3402	0.6179	0.96	0.724	0.936	4,2 [3,4-5,1]	3,8 [2,9-4,2]	0.0799	1	1.33	0.0363	0.3868
hsa-miR-3607-3p	0.76	0.0479	0.3109	0.78	0.0838	0.3948	0.88	0.3636	0.8052	6,2 [5,4-6,6]	6,2 [5,9-6,9]	0.4769	1	0.74	0.0662	0.3905
hsa-miR-3609	0.84	0.1631	0.4746	0.82	0.1005	0.3948	0.88	0.3077	0.7805	4,5 [3,4-4,9]	4,9 [4,0-5,1]	0.2152	1	0.69	0.0078	0.3388
hsa-miR-3613-3p	0.92	0.5073	0.7563	0.91	0.4174	0.6917	0.91	0.4503	0.8422	3,3 [2,2-3,9]	3,3 [1,9-4,0]	1	1	0.99	0.9129	0.9834
hsa-miR-3613-5p	1.37	0.0493	0.311	1.37	0.0495	0.3609	1.23	0.1979	0.751	8,4 [7,7-8,8]	8,2 [7,5-8,5]	0.4091	1	1.33	0.0808	0.4252
hsa-miR-361-3p	1.87	0.0067	0.1454	1.6	0.0431	0.3609	1.71	0.0121	0.6266	11,2 [10,6-11,5]	10,9 [10,5-11,2]	0.3286	1	1.53	0.0633	0.3905
hsa-miR-3615	1.19	0.0967	0.385	1.25	0.0294	0.3139	1.1	0.3325	0.7852	4,1 [3,3-5,0]	4,5 [3,7-4,8]	0.7429	1	1.27	0.0439	0.3868
hsa-miR-361-5p	1.07	0.5875	0.812	1.08	0.5604	0.7951	0.96	0.6946	0.9153	8,8 [8,1-9,7]	8,7 [8,1-9,3]	0.8925	1	0.88	0.4711	0.8072
hsa-miR-362-3p	0.95	0.6718	0.8435	0.97	0.8113	0.9095	0.95	0.6765	0.9086	3,3 [2,8-4,0]	3,8 [3,5-4,2]	0.1003	1	0.92	0.5515	0.8689
hsa-miR-362-5p	1.1	0.5758	0.8068	1.3	0.1444	0.4491	0.92	0.6239	0.8769	7,8 [7,5-8,4]	7,8 [7,4-8,1]	0.7141	1	1.46	0.1581	0.5395
hsa-miR-363-3p	0.78	0.1029	0.3985	0.8	0.1462	0.4516	1	0.9718	0.9933	8,8 [7,3-9,4]	8,8 [8,1-9,5]	0.4536	1	0.96	0.7985	0.9592
hsa-miR-3651	1.25	0.124	0.4216	1.16	0.2964	0.581	1.19	0.2092	0.751	3,1 [2,7-3,8]	2,8 [1,9-3,4]	0.2208	1	1.03	0.8625	0.9824
hsa-miR-3653-3p	0.67	0.0171	0.2353	0.66	0.0124	0.2347	0.89	0.4435	0.8422	2,6 [2,0-3,2]	3,1 [2,2-3,6]	0.3461	1	0.71	0.0411	0.3868
hsa-miR-3653-5p	1	0.9825	0.9934	1.01	0.9722	0.9885	1.13	0.4367	0.8422	2,7 [2,1-3,3]	1,7 [1,6-2,8]	0.1155	1	0.95	0.7975	0.9592
hsa-miR-365a-5p	1.29	0.0126	0.1971	1.28	0.0111	0.2346	1.17	0.1568	0.7305	3,7 [3,3-4,2]	3,3 [2,9-4,0]	0.2756	1	1.38	0.0268	0.3577
hsa-miR-3687	0.88	0.3021	0.6011	0.87	0.2724	0.5523	0.94	0.5934	0.8735	2,8 [2,2-3,0]	2,6 [1,8-3,2]	0.7864	1	0.81	0.1776	0.5573
hsa-miR-369-3p	1.14	0.1842	0.4978	1.18	0.1269	0.4358	1.07	0.4523	0.8422	3,7 [2,6-5,0]	3,9 [3,3-4,4]	0.7136	1	1.07	0.5704	0.8837
hsa-miR-369-5p	1.11	0.3571	0.6511	1.25	0.0762	0.3948	0.99	0.9338	0.9791	2,6 [1,6-3,5]	3,0 [1,6-4,2]	0.5974	1	1.01	0.9692	0.9955
hsa-miR-370-3p	1.14	0.0266	0.2468	1.15	0.0151	0.2493	1.09	0.1834	0.7368	5,7 [4,5-7,4]	5,7 [4,5-6,4]	0.743	1	1.16	0.0502	0.3892
hsa-miR-374a-3p	0.96	0.6562	0.8368	0.92	0.3244	0.6024	1.06	0.5341	0.8697	6,2 [5,4-7,1]	6,7 [5,3-7,7]	0.7141	1	0.96	0.6784	0.9089
hsa-miR-374a-5p	0.89	0.4165	0.6876	0.88	0.3612	0.6405	0.98	0.8782	0.9725	8,7 [7,6-9,7]	8,8 [8,2-9,5]	1	1	0.84	0.2178	0.5928
hsa-miR-374b-3p	1.02	0.8827	0.9512	0.97	0.7908	0.8998	1.07	0.5511	0.8697	4,2 [2,8-4,6]	3,5 [2,6-4,2]	0.4527	1	1.04	0.7903	0.9592
hsa-miR-375	1.09	0.2429	0.557	1.15	0.0997	0.3948	1.05	0.4428	0.8422	3,8 [3,5-5,5]	4,5 [2,2-5,5]	0.8316	1	1.01	0.9514	0.9927
hsa-miR-376a-3p	1.1	0.3287	0.6282	1.22	0.0726	0.3948	1	0.9639	0.9923	4,1 [2,6-4,9]	4,0 [3,1-4,5]	0.6023	1	1.14	0.3163	0.6994
hsa-miR-376c-3p	1.08	0.4913	0.7484	1.21	0.114	0.4158	0.95	0.5586	0.8697	4,9 [4,0-5,7]	4,7 [4,3-5,7]	0.8925	1	1.03	0.8218	0.976
hsa-miR-377-3p	1.09	0.422	0.6941	1.19	0.1324	0.4358	0.96	0.6723	0.9057	3,5 [2,6-3,9]	3,4 [2,6-3,9]	0.9538	1	1.07	0.5797	0.8837
hsa-miR-378a-3p	1.27	0.0697	0.3363	1.28	0.0756	0.3948	1.22	0.1101	0.7155	11,1 [10,7-12,3]	11,5 [11,0-12,3]	0.5765	1	1.27	0.1528	0.5331
hsa-miR-378a-5p	1.2	0.1474	0.4602	1.41	0.0121	0.2347	1.05	0.6976	0.9153	6,6 [5,5-7,3]	6,4 [5,7-6,8]	0.6575	1	1.66	0.0054	0.3388
hsa-miR-378c	1.23	0.1107	0.4131	1.25	0.1152	0.4158	1.2	0.1455	0.7305	7,6 [7,4-8,5]	8,1 [7,7-8,8]	0.3879	1	1.32	0.073	0.3994
hsa-miR-378d	1.12	0.2689	0.5787	1.18	0.1159	0.4158	1.11	0.317	0.7805	4,1 [3,9-4,7]	4,8 [3,8-5,6]	0.3102	1	1.11	0.3132	0.6994
hsa-miR-379-5p	1.15	0.1751	0.4868	1.17	0.1317	0.4358	1.03	0.7287	0.936	5,7 [4,6-6,4]	5,1 [4,3-5,9]	0.3877	1	1.1	0.3365	0.7083
hsa-miR-381-3p	1.14	0.2093	0.5249	1.17	0.1575	0.4621	1	0.9815	0.9946	7,5 [7,2-8,7]	7,5 [6,8-7,8]	0.431	1	1.1	0.4117	0.7768
hsa-miR-382-5p	1.13	0.133	0.4428	1.13	0.1376	0.4426	1.07	0.4126	0.8422	5,0 [3,5-6,0]	4,0 [3,2-4,5]	0.1543	1	1.12	0.2111	0.588
hsa-miR-3909	1.11	0.4644	0.7226	1.01	0.93	0.9751	1.16	0.2804	0.7781	4,4 [3,7-4,6]	3,8 [3,5-4,3]	0.1769	1	1.16	0.3788	0.7445
hsa-miR-3912-3p	1.01	0.9366	0.9664	0.99	0.9412	0.9805	0.99	0.9304	0.9778	3,4 [2,4-3,7]	3,2 [1,6-3,7]	0.8004	1	1	0.9885	0.9955
hsa-miR-3960	0.84	0.0685	0.3343	0.85	0.0816	0.3948	0.88	0.1751	0.7314	3,0 [2,3-3,9]	2,9 [1,6-3,6]	0.655	1	0.89	0.2011	0.5771
hsa-miR-409-3p	1.15	0.1012	0.3985	1.2	0.0332	0.3345	1.05	0.5963	0.8735	5,7 [5,0-7,0]	5,6 [5,3-6,3]	0.8925	1	1.15	0.1829	0.5573
hsa-miR-409-5p	1.24	0.0579	0.3136	1.36	0.0163	0.2493	1.11	0.2797	0.7781	3,2 [2,8-4,3]	3,6 [3,2-4,1]	0.7719	1	1.11	0.4158	0.7768
hsa-miR-410-3p	1.06	0.5633	0.7946	1.16	0.2189	0.518	0.9	0.3287	0.7852	3,4 [3,0-4,4]	3,8 [3,1-4,4]	0.5635	1	1	0.9732	0.9955
hsa-miR-411-5p	1.1	0.3925	0.668	1.17	0.1795	0.488	1	0.9873	0.9982	3,9 [3,4-4,7]	3,9 [2,9-4,5]	0.409	1	1.15	0.2757	0.6657
hsa-miR-421	1.02	0.9143	0.9567	1.03	0.8746	0.9493	0.97	0.8207	0.9505	6,9 [6,0-7,7]	6,6 [6,2-7,3]	0.603	1	0.95	0.7372	0.9364
hsa-miR-423-3p	1.41	0.1899	0.5038	1.38	0.201	0.5114	1.16	0.5383	0.8697	12,0 [11,4-12,4]	11,9 [11,6-12,1]	0.8621	1	1.35	0.3753	0.7408
hsa-miR-424-3p	0.95	0.5938	0.812	0.99	0.9088	0.9643	0.9	0.2914	0.779	5,3 [4,9-6,3]	5,2 [4,6-6,5]	0.8319	1	1.13	0.3612	0.7192
hsa-miR-424-5p	0.89	0.1795	0.4922	0.89	0.1947	0.508	0.94	0.4779	0.8475	8,3 [6,9-9,0]	8,4 [7,3-8,7]	0.9231	1	0.9	0.2829	0.6772
hsa-miR-425-3p	1.11	0.2654	0.5765	1.14	0.1536	0.4617	1.06	0.5737	0.8735	4,7 [4,2-5,4]	4,2 [3,9-4,8]	0.2293	1	1.29	0.0233	0.3577
hsa-miR-425-5p	1.44	0.0951	0.3821	1.34	0.1695	0.4748	1.36	0.1454	0.7305	7,1 [6,6-7,4]	7,2 [6,6-7,6]	0.6575	1	1.07	0.7864	0.9592
hsa-miR-429	0.94	0.6183	0.8219	0.98	0.8579	0.9408	0.92	0.5299	0.8697	9,4 [8,8-10,0]	8,8 [8,6-9,5]	0.2294	1	0.89	0.5087	0.8368
hsa-miR-432-5p	1.23	0.0683	0.3343	1.43	0.0053	0.1508	1.01	0.9083	0.9725	3,9 [3,6-5,4]	3,9 [3,4-4,6]	0.409	1	1.39	0.0165	0.357
hsa-miR-433-3p	1.12	0.3186	0.6256	1.3	0.0389	0.3467	0.93	0.5528	0.8697	2,9 [2,1-3,4]	2,8 [2,4-3,8]	0.5753	1	1.13	0.3831	0.7466
hsa-miR-4448	0.91	0.3346	0.633	0.91	0.3639	0.641	0.95	0.6266	0.8769	4,7 [3,8-5,4]	5,3 [4,2-6,1]	0.1544	1	0.71	0.0091	0.3388
hsa-miR-4454	0.59	9e-05	0.0128	0.62	0.0004	0.0557	0.72	0.0101	0.6266	7,3 [6,5-8,0]	7,3 [6,8-7,8]	0.8019	1	0.79	0.0516	0.3892
hsa-miR-450a-1-3p	1.25	0.148	0.4602	1.35	0.075	0.3948	1.07	0.6315	0.8769	1,8 [1,6-2,7]	2,5 [1,6-2,9]	0.2975	1	1.1	0.5482	0.8689
hsa-miR-450a-2-3p	1.03	0.8461	0.9462	1.11	0.4617	0.7329	0.93	0.528	0.8697	2,7 [1,6-3,5]	3,2 [1,9-3,8]	0.312	1	1.05	0.7414	0.9364
hsa-miR-450a-5p	0.91	0.4512	0.7226	0.96	0.7718	0.8917	0.94	0.6128	0.8769	8,1 [7,1-9,1]	8,0 [7,3-8,6]	0.9231	1	0.93	0.6474	0.9089
hsa-miR-450b-5p	1.02	0.8402	0.9454	1.03	0.692	0.8584	1.05	0.5398	0.8697	6,7 [5,5-8,2]	6,9 [6,3-7,6]	0.8319	1	1.05	0.5747	0.8837
hsa-miR-451a	0.85	0.0426	0.3081	0.86	0.0502	0.3609	0.96	0.5623	0.8697	13,4 [11,3-14,1]	13,9 [12,1-15,3]	0.3286	1	0.99	0.9401	0.988
hsa-miR-452-5p	1.42	0.0029	0.0817	1.31	0.0197	0.2628	1.34	0.014	0.6266	6,7 [6,1-7,2]	6,6 [5,9-7,5]	0.8621	1	1.15	0.2749	0.6657
hsa-miR-454-3p	0.98	0.8798	0.9512	1	0.9757	0.9885	0.96	0.7754	0.944	6,9 [5,9-7,6]	7,4 [6,8-7,5]	0.5008	1	0.89	0.433	0.7894
hsa-miR-454-5p	1.02	0.9109	0.9567	0.93	0.627	0.8251	1.04	0.7714	0.944	2,8 [2,4-3,3]	2,3 [1,6-3,2]	0.2706	1	1.02	0.9033	0.9834
hsa-miR-455-3p	1.07	0.4543	0.7226	1.14	0.2193	0.518	0.99	0.9364	0.9795	5,3 [4,2-6,0]	5,4 [4,5-5,8]	0.6715	1	1.22	0.1291	0.5115
hsa-miR-455-5p	1.02	0.923	0.9567	0.96	0.7971	0.9019	1.12	0.4698	0.8475	8,6 [8,4-9,3]	8,7 [8,2-9,3]	0.6575	1	0.98	0.894	0.9834
hsa-miR-4677-3p	1.17	0.3229	0.6264	1.12	0.4705	0.7371	1.23	0.1788	0.7314	3,4 [2,6-3,8]	2,9 [2,4-3,5]	0.2433	1	1.09	0.645	0.9089
hsa-miR-4791	0.77	0.0343	0.2887	0.81	0.0889	0.3948	0.81	0.0846	0.6736	4,6 [4,0-5,9]	5,8 [5,2-6,8]	0.0386	1	0.92	0.4967	0.8261
hsa-miR-4792	0.81	0.0501	0.3116	0.85	0.1009	0.3948	0.86	0.1208	0.7175	4,6 [3,9-5,9]	5,3 [4,1-6,2]	0.3674	1	0.9	0.3465	0.7083
hsa-miR-484	0.94	0.7222	0.8666	1.01	0.9669	0.9885	0.86	0.3676	0.8073	8,8 [8,1-9,3]	8,7 [8,4-9,4]	0.8019	1	0.93	0.7579	0.9411
hsa-miR-485-3p	1.17	0.1419	0.452	1.33	0.0114	0.2346	0.96	0.6928	0.9153	3,0 [2,5-3,7]	2,6 [1,9-3,7]	0.3261	1	1.28	0.0913	0.4459
hsa-miR-486-3p	0.76	0.0434	0.3081	0.86	0.2363	0.5298	0.8	0.0842	0.6736	2,6 [1,8-3,6]	2,8 [1,6-3,5]	0.83	1	1.27	0.1332	0.5115
hsa-miR-486-5p	0.9	0.209	0.5249	0.92	0.2818	0.5628	0.98	0.7425	0.9398	9,5 [8,2-10,8]	10,0 [8,5-11,0]	0.6856	1	1.03	0.6985	0.9089
hsa-miR-487b-3p	1	0.9942	0.9977	1.21	0.2099	0.5152	0.87	0.2084	0.751	3,4 [2,7-4,2]	3,5 [2,9-4,1]	0.9846	1	1.06	0.6867	0.9089
hsa-miR-489-3p	0.85	0.0721	0.3373	0.8	0.0179	0.2545	0.95	0.5463	0.8697	3,6 [2,7-6,1]	4,2 [2,8-5,7]	0.9537	1	0.9	0.2834	0.6772
hsa-miR-491-5p	1.34	0.027	0.2468	1.25	0.085	0.3948	1.26	0.0464	0.6627	2,4 [1,8-2,8]	1,9 [1,6-3,0]	0.5111	1	1.27	0.0557	0.3905
hsa-miR-493-3p	1.13	0.2307	0.5401	1.15	0.1726	0.4748	1	0.9982	0.9982	4,6 [4,1-6,0]	4,2 [3,8-5,0]	0.3878	1	1.09	0.4371	0.7906
hsa-miR-493-5p	1.21	0.1244	0.4216	1.25	0.0858	0.3948	1.01	0.8976	0.9725	5,6 [4,8-6,8]	5,6 [5,0-6,0]	0.63	1	1.11	0.3925	0.7551
hsa-miR-495-3p	1.15	0.1691	0.4772	1.2	0.0862	0.3948	1.01	0.8825	0.9725	4,3 [3,5-4,7]	4,5 [3,8-5,2]	0.5008	1	1.09	0.4232	0.7875
hsa-miR-497-5p	0.74	0.0097	0.176	0.83	0.1002	0.3948	0.82	0.0255	0.6266	7,8 [6,1-8,4]	7,9 [6,7-8,4]	0.5765	1	0.94	0.5849	0.8837
hsa-miR-499a-5p	0.84	0.1692	0.4772	0.87	0.2463	0.5331	0.92	0.5483	0.8697	4,6 [4,1-5,4]	4,8 [3,9-5,2]	0.8925	1	0.98	0.8853	0.9834
hsa-miR-500a-3p	1.28	0.0928	0.3761	1.61	0.0099	0.2249	1.12	0.4012	0.8394	6,1 [5,8-6,9]	5,9 [5,6-6,4]	0.2758	1	1.35	0.102	0.4575
hsa-miR-500a-5p	0.95	0.5839	0.812	1.03	0.7529	0.8809	0.87	0.1639	0.7305	5,2 [4,4-5,8]	5,2 [4,2-5,7]	0.6575	1	1.03	0.7754	0.954
hsa-miR-5010-3p	1.21	0.2191	0.5321	1.21	0.2012	0.5114	1.15	0.3542	0.8052	3,7 [3,0-4,3]	3,1 [2,5-3,5]	0.1707	1	1.36	0.047	0.3868
hsa-miR-501-3p	1.13	0.5049	0.7563	1.28	0.2028	0.5114	0.97	0.827	0.9553	6,7 [6,1-7,1]	6,4 [6,3-7,0]	0.8019	1	1.63	0.0218	0.3577
hsa-miR-501-5p	1.2	0.1035	0.3985	1.25	0.0628	0.3948	1.13	0.2779	0.7781	3,7 [2,8-4,3]	3,4 [1,6-3,7]	0.2103	1	1.48	0.0138	0.357
hsa-miR-502-3p	1.07	0.6893	0.8537	1.26	0.2113	0.5158	0.89	0.4757	0.8475	7,2 [6,3-7,9]	7,1 [6,7-7,6]	0.8319	1	1.59	0.0135	0.357
hsa-miR-503-5p	1.12	0.4072	0.6822	1.11	0.4675	0.737	1.05	0.7298	0.936	7,5 [6,7-7,8]	6,8 [6,4-7,5]	0.2084	1	1.05	0.7996	0.9592
hsa-miR-504-5p	0.86	0.2278	0.5401	0.88	0.3165	0.5998	0.9	0.3587	0.8052	5,8 [4,1-6,1]	5,6 [4,9-6,3]	0.6575	1	1.01	0.9368	0.988
hsa-miR-505-3p	1.19	0.3769	0.6606	1.32	0.1969	0.5107	0.97	0.8653	0.9725	6,0 [5,6-6,4]	6,2 [5,8-6,5]	0.5008	1	2.14	0.0094	0.3388
hsa-miR-508-3p	1.01	0.8952	0.9567	1.05	0.5452	0.7802	1	0.9521	0.9899	3,2 [2,5-4,2]	2,3 [1,6-3,7]	0.2224	1	1.06	0.5904	0.8876
hsa-miR-509-3-5p	1.05	0.6502	0.8339	1.1	0.3079	0.5925	0.98	0.8107	0.9491	2,9 [2,0-3,8]	1,7 [1,6-2,8]	0.1216	1	1.11	0.4066	0.7724
hsa-miR-5100	0.83	0.0774	0.3382	0.92	0.4237	0.6957	0.83	0.0532	0.6654	4,7 [3,6-5,4]	4,5 [3,9-5,5]	0.8621	1	1	0.9933	0.9955
hsa-miR-511-5p	1.23	0.0817	0.3531	1.15	0.2096	0.5152	1.15	0.1691	0.7305	4,1 [3,4-5,0]	3,9 [3,6-4,6]	0.743	1	1.06	0.6252	0.904
hsa-miR-514a-3p	0.99	0.9182	0.9567	1	0.9798	0.9885	1.03	0.5612	0.8697	2,8 [2,1-6,2]	3,1 [1,6-3,9]	0.8306	1	1	0.9577	0.9927
hsa-miR-532-3p	0.97	0.8413	0.9454	1.06	0.7105	0.8621	0.85	0.2419	0.7598	6,1 [5,4-6,7]	6,0 [5,8-6,3]	0.8925	1	1.24	0.261	0.6495
hsa-miR-532-5p	0.97	0.8771	0.9512	1.07	0.739	0.8743	0.9	0.5598	0.8697	10,0 [9,7-11,2]	10,0 [9,6-10,5]	0.4769	1	1.52	0.0974	0.4575
hsa-miR-542-3p	0.89	0.337	0.6332	0.9	0.3643	0.641	1	0.9736	0.9933	6,2 [5,2-7,4]	6,4 [5,8-7,2]	0.6575	1	0.87	0.2488	0.6275
hsa-miR-542-5p	0.93	0.6169	0.8219	1.11	0.5129	0.7608	0.85	0.2496	0.7606	3,2 [2,2-3,3]	2,6 [1,6-3,5]	0.83	1	1.08	0.6319	0.9066
hsa-miR-543	1.09	0.4266	0.6967	1.12	0.2581	0.5427	0.97	0.7958	0.9456	4,3 [3,3-4,9]	3,8 [3,1-4,5]	0.4091	1	0.98	0.8895	0.9834
hsa-miR-548ba	1.06	0.556	0.7938	1.06	0.5465	0.7802	1.11	0.2705	0.7724	2,4 [1,8-4,0]	2,5 [1,6-3,8]	0.7979	1	1.06	0.5941	0.8902
hsa-miR-548d-5p	1.25	0.1155	0.4131	1.38	0.0304	0.3139	1.15	0.2634	0.7666	3,0 [2,4-3,7]	2,9 [1,6-3,4]	0.2912	1	1.36	0.0318	0.3868
hsa-miR-548e-3p	1.33	0.0763	0.3382	1.21	0.2139	0.518	1.47	0.0253	0.6266	4,1 [3,7-4,8]	3,7 [3,4-4,2]	0.1441	1	1.22	0.2139	0.5921
hsa-miR-548f-5p	0.97	0.8552	0.9481	0.96	0.7843	0.8996	1.13	0.3737	0.8098	3,0 [2,7-3,3]	2,6 [1,6-3,3]	0.3637	1	1.07	0.6728	0.9089
hsa-miR-548k	1.2	0.367	0.6585	1.09	0.6636	0.8463	1.18	0.3746	0.8098	5,0 [4,4-5,6]	4,8 [4,0-5,3]	0.2153	1	1.27	0.2271	0.5994
hsa-miR-548o-3p	1.13	0.2577	0.568	1.07	0.4859	0.7504	1.13	0.2375	0.7592	5,0 [4,1-5,7]	4,3 [3,8-5,1]	0.2018	1	1.08	0.504	0.8351
hsa-miR-548w	1.21	0.1909	0.5038	1.26	0.1007	0.3948	1.12	0.4118	0.8422	2,5 [2,0-3,2]	1,6 [1,6-2,9]	0.1426	1	1.74	0.0049	0.3388
hsa-miR-550a-5p	1.26	0.0471	0.3109	1.23	0.0643	0.3948	1.14	0.2696	0.7724	2,6 [2,3-2,8]	2,8 [1,9-3,4]	0.4067	1	1.26	0.1016	0.4575
hsa-miR-5585-3p	0.85	0.1602	0.4723	0.83	0.108	0.4038	0.89	0.2872	0.779	2,7 [1,8-3,5]	3,0 [2,6-3,7]	0.3365	1	0.85	0.1709	0.5501
hsa-miR-5684	0.8	0.1281	0.4307	0.78	0.0924	0.3948	0.85	0.2217	0.754	2,4 [1,6-3,0]	2,4 [1,7-3,0]	0.6953	1	0.8	0.1335	0.5115
hsa-miR-5701	0.94	0.4592	0.7226	0.96	0.6081	0.8186	1	0.9808	0.9946	7,0 [5,5-7,8]	7,0 [6,3-7,4]	0.4769	1	1	0.9838	0.9955
hsa-miR-574-3p	1.07	0.5796	0.8097	1.02	0.8578	0.9408	1	0.9937	0.9982	8,3 [7,4-8,7]	8,2 [7,3-8,8]	0.6856	1	0.94	0.635	0.9066
hsa-miR-574-5p	1.44	0.0157	0.23	1.33	0.0384	0.3467	1.24	0.1267	0.7305	7,5 [6,8-8,0]	6,9 [6,3-7,7]	0.2758	1	1.23	0.1811	0.5573
hsa-miR-576-3p	1.18	0.0601	0.3174	1.16	0.0914	0.3948	1.17	0.0785	0.6726	4,5 [4,1-5,3]	4,5 [3,8-5,2]	0.5765	1	1.24	0.0598	0.3905
hsa-miR-576-5p	1.13	0.5022	0.7563	1.08	0.6719	0.8544	1.07	0.7078	0.926	4,9 [4,7-5,3]	5,0 [4,6-5,4]	0.8019	1	1.09	0.6789	0.9089
hsa-miR-5787	0.81	0.113	0.4131	0.82	0.1325	0.4358	0.87	0.2917	0.779	2,1 [1,6-2,9]	2,2 [1,6-3,0]	0.9529	1	0.9	0.5078	0.8368
hsa-miR-582-3p	1.07	0.3756	0.6606	0.97	0.7359	0.8743	1.21	0.0219	0.6266	4,8 [3,6-5,7]	4,1 [2,8-5,2]	0.4527	1	0.98	0.8842	0.9834
hsa-miR-582-5p	0.98	0.8666	0.9481	0.94	0.4927	0.7531	1.05	0.5925	0.8735	5,2 [3,8-6,8]	4,4 [3,7-5,7]	0.4769	1	1.05	0.6074	0.8929
hsa-miR-584-5p	1.07	0.6252	0.8244	1.08	0.5871	0.8018	1.07	0.6051	0.8749	4,2 [3,5-4,3]	4,0 [3,5-4,4]	0.787	1	1.07	0.6165	0.8943
hsa-miR-589-5p	1.4	0.0362	0.2937	1.35	0.0594	0.39	1.21	0.1512	0.7305	4,8 [4,4-5,4]	4,9 [4,4-5,4]	0.8925	1	1.23	0.1942	0.5713
hsa-miR-590-3p	1.01	0.8752	0.9512	0.95	0.5844	0.8016	1.07	0.4725	0.8475	4,0 [3,0-5,3]	5,0 [3,9-5,7]	0.3098	1	0.79	0.0227	0.3577
hsa-miR-592	0.92	0.4647	0.7226	0.93	0.5231	0.7637	1.02	0.8467	0.9611	4,9 [4,2-6,0]	4,9 [4,1-5,6]	0.5765	1	1.07	0.5848	0.8837
hsa-miR-598-3p	1.16	0.289	0.5978	1.14	0.346	0.6233	1.15	0.3036	0.7805	4,5 [4,0-5,1]	4,6 [4,0-5,1]	0.8319	1	1.07	0.6033	0.8929
hsa-miR-6131	0.8	0.0906	0.3705	0.82	0.0994	0.3948	0.88	0.3117	0.7805	8,1 [7,7-9,0]	8,9 [8,1-9,5]	0.1891	1	0.73	0.0476	0.3868
hsa-miR-615-3p	1.18	0.2741	0.5816	1.21	0.2214	0.518	1.09	0.5632	0.8697	7,8 [7,0-8,8]	7,7 [7,6-8,4]	0.8925	1	1.19	0.3488	0.7083
hsa-miR-618	1.11	0.2182	0.5321	1.1	0.297	0.581	1.14	0.1103	0.7155	5,9 [4,6-6,7]	5,6 [4,8-6,1]	0.5008	1	1.01	0.931	0.988
hsa-miR-619-5p	0.8	0.0557	0.3136	0.84	0.1085	0.4038	0.83	0.1168	0.7175	4,8 [3,6-5,2]	4,7 [3,8-5,4]	0.603	1	0.84	0.1038	0.4575
hsa-miR-624-5p	0.96	0.8266	0.9335	1.11	0.5389	0.7767	0.96	0.8067	0.9488	2,6 [1,8-3,2]	2,3 [1,6-3,2]	0.8913	1	1.09	0.6302	0.9066
hsa-miR-625-3p	1.33	0.0576	0.3136	1.28	0.0894	0.3948	1.18	0.2254	0.7577	5,4 [4,8-6,2]	5,2 [4,6-6,0]	0.431	1	1.01	0.9397	0.988
hsa-miR-625-5p	1.61	0.006	0.1427	1.64	0.0037	0.1306	1.24	0.1722	0.7305	2,7 [2,5-3,1]	2,8 [1,6-3,2]	0.7417	1	1.52	0.0251	0.3577
hsa-miR-628-5p	0.99	0.9552	0.9767	0.92	0.6194	0.8219	1.02	0.8913	0.9725	3,6 [3,3-4,2]	3,9 [3,3-4,3]	0.603	1	0.76	0.1017	0.4575
hsa-miR-629-3p	1.52	0.0122	0.1971	1.5	0.0172	0.2517	1.25	0.1376	0.7305	2,5 [1,9-3,3]	2,4 [1,6-3,0]	0.5425	1	1.31	0.1141	0.4843
hsa-miR-629-5p	1.28	0.0763	0.3382	1.15	0.3389	0.6179	1.28	0.0469	0.6627	6,3 [6,1-6,7]	6,2 [5,9-6,6]	0.8925	1	1.26	0.145	0.5226
hsa-miR-641	1.16	0.282	0.59	1.19	0.2204	0.518	1.03	0.8357	0.9581	2,8 [2,0-3,5]	2,8 [1,6-3,3]	0.9844	1	1.17	0.2971	0.6918
hsa-miR-6500-3p	1.03	0.8203	0.9311	1	0.9919	0.9954	1.09	0.5085	0.8576	3,3 [2,4-3,7]	2,8 [1,7-3,3]	0.3559	1	1.12	0.464	0.8072
hsa-miR-6503-5p	1.21	0.1602	0.4723	1.21	0.1522	0.4607	1.19	0.1879	0.742	3,2 [2,7-3,5]	3,0 [2,0-3,8]	0.831	1	1.11	0.4552	0.8032
hsa-miR-6511a-3p	0.99	0.9669	0.9865	1.13	0.5172	0.7608	0.92	0.6192	0.8769	2,4 [1,6-2,9]	2,3 [1,6-2,9]	0.7066	1	1.6	0.0173	0.357
hsa-miR-6511b-3p	1.03	0.8079	0.9216	1.01	0.9488	0.9836	1.04	0.788	0.944	2,8 [2,4-3,6]	3,0 [1,9-3,6]	0.7711	1	1.05	0.7511	0.9411
hsa-miR-651-5p	1.03	0.844	0.9461	0.92	0.5378	0.7767	1.23	0.1214	0.7175	5,5 [4,2-6,0]	4,6 [4,1-5,5]	0.4091	1	0.97	0.856	0.9791
hsa-miR-652-3p	1.39	0.0486	0.3109	1.37	0.0546	0.3811	1.28	0.1397	0.7305	6,2 [5,9-6,5]	6,4 [6,0-7,0]	0.5254	1	1.51	0.0389	0.3868
hsa-miR-653-3p	0.97	0.7198	0.8666	0.95	0.5437	0.7802	1.02	0.8468	0.9611	3,7 [3,4-5,6]	4,4 [2,3-5,1]	0.9382	1	1.08	0.4288	0.7894
hsa-miR-654-3p	1.02	0.8997	0.9567	1.12	0.4133	0.6898	0.9	0.3567	0.8052	5,2 [4,6-5,8]	5,1 [4,4-5,5]	0.5507	1	1.12	0.4446	0.7979
hsa-miR-654-5p	1.08	0.5934	0.812	1.04	0.7847	0.8996	1.07	0.6314	0.8769	2,8 [1,6-3,7]	2,6 [1,6-3,4]	0.7689	1	1	0.9766	0.9955
hsa-miR-655-3p	1.07	0.5389	0.7832	1.17	0.2039	0.5114	0.95	0.6534	0.8881	2,6 [1,6-3,9]	3,1 [1,9-3,7]	0.7698	1	1.06	0.6465	0.9089
hsa-miR-656-3p	1.13	0.3032	0.6011	1.22	0.1232	0.4278	1	0.9913	0.9982	2,7 [2,4-3,2]	2,8 [1,6-3,3]	0.6526	1	1.11	0.4517	0.8032
hsa-miR-660-3p	0.97	0.7866	0.9096	1.06	0.6217	0.8219	0.94	0.5766	0.8735	2,5 [2,4-2,9]	2,5 [1,6-3,1]	0.681	1	1.23	0.2069	0.5798
hsa-miR-660-5p	1.26	0.2791	0.5893	1.26	0.2767	0.5584	1.15	0.4937	0.8576	6,4 [6,2-7,2]	6,4 [5,9-7,0]	0.603	1	1.04	0.8677	0.9824
hsa-miR-664a-3p	1.04	0.6406	0.8316	1.01	0.9126	0.9643	1.01	0.8772	0.9725	7,5 [6,2-8,2]	7,4 [7,0-8,1]	0.9231	1	0.93	0.5197	0.8484
hsa-miR-664a-5p	1.13	0.4454	0.7196	1.01	0.9416	0.9805	1.19	0.2349	0.7592	5,2 [4,7-5,4]	5,2 [4,6-5,5]	0.8925	1	0.98	0.9136	0.9834
hsa-miR-664b-3p	0.95	0.7044	0.8574	0.97	0.8384	0.9376	1	0.9796	0.9946	4,0 [3,0-4,5]	3,8 [3,3-4,7]	1	1	1.06	0.6713	0.9089
hsa-miR-664b-5p	1.14	0.3646	0.6568	1.04	0.7753	0.8934	1.23	0.1559	0.7305	2,1 [1,6-2,4]	2,2 [1,6-2,6]	0.6463	1	1.09	0.6615	0.9089
hsa-miR-671-3p	1.43	0.0579	0.3136	1.42	0.0509	0.3609	1.27	0.1549	0.7305	4,2 [3,7-4,6]	4,1 [3,7-4,4]	0.8925	1	1.12	0.5214	0.8484
hsa-miR-671-5p	1.18	0.057	0.3136	1.16	0.0836	0.3948	1.12	0.2064	0.751	3,6 [2,8-4,5]	3,2 [2,7-3,9]	0.387	1	1.15	0.2057	0.5798
hsa-miR-6716-3p	1.46	0.0389	0.3041	1.36	0.102	0.3958	1.32	0.0733	0.6654	2,6 [1,6-3,2]	2,5 [1,6-2,8]	0.7098	1	1.37	0.1406	0.5206
hsa-miR-6765-3p	0.77	0.0121	0.1971	0.78	0.0165	0.2493	0.9	0.2519	0.7625	3,4 [2,2-3,5]	3,2 [2,6-4,0]	0.6434	1	0.8	0.0599	0.3905
hsa-miR-6873-3p	0.87	0.196	0.5055	0.92	0.4018	0.6791	0.83	0.0997	0.6754	2,4 [2,0-3,7]	2,8 [1,6-3,3]	0.8004	1	0.97	0.7687	0.9509
hsa-miR-6880-5p	0.56	9e-05	0.005	0.63	0.0002	0.0478	0.75	0.003	0.6266	5,5 [4,3-6,1]	5,6 [4,7-6,7]	0.63	1	0.83	0.0829	0.4275
hsa-miR-708-3p	1.05	0.6114	0.8212	0.95	0.5335	0.7738	1.17	0.083	0.6736	4,6 [4,0-5,1]	4,9 [3,5-6,0]	0.8169	1	0.86	0.2318	0.6048
hsa-miR-708-5p	1.14	0.2968	0.5989	1	0.9829	0.9894	1.23	0.0942	0.6754	7,9 [7,4-9,4]	8,3 [7,5-8,8]	0.9846	1	0.94	0.6791	0.9089
hsa-miR-7-1-3p	1.07	0.5612	0.7946	1	0.9787	0.9885	1.09	0.4626	0.8469	4,2 [3,5-4,5]	4,0 [3,5-4,5]	0.5764	1	1.03	0.847	0.9785
hsa-miR-744-5p	0.89	0.544	0.7841	0.89	0.5661	0.7972	0.85	0.3563	0.8052	7,5 [7,0-8,1]	7,6 [7,0-7,8]	0.6856	1	1.14	0.553	0.8689
hsa-miR-758-3p	1.14	0.2714	0.5812	1.17	0.193	0.508	1.05	0.6874	0.9152	3,5 [2,5-4,1]	2,6 [1,6-3,6]	0.1331	1	1.17	0.2224	0.5937
hsa-miR-7641	0.69	0.0023	0.0709	0.73	0.0061	0.1631	0.79	0.0304	0.6266	3,7 [2,9-4,4]	4,1 [3,7-4,7]	0.2018	1	0.76	0.0197	0.357
hsa-miR-766-3p	1.21	0.1631	0.4746	1.25	0.1007	0.3948	1.09	0.51	0.8576	3,4 [2,8-3,9]	3,4 [2,9-4,3]	0.7429	1	1.14	0.3595	0.719
hsa-miR-769-3p	1.19	0.0706	0.3363	1.22	0.0361	0.3444	1.14	0.1666	0.7305	4,1 [3,6-4,5]	3,2 [1,6-3,7]	0.0081	1	1.5	0.0001	0.0503
hsa-miR-769-5p	1.14	0.1758	0.4868	1.11	0.3195	0.5998	1.16	0.0924	0.6754	8,6 [8,1-9,0]	8,4 [7,6-8,9]	0.3674	1	1.22	0.0815	0.4252
hsa-miR-7704	0.81	0.0183	0.2353	0.81	0.0153	0.2493	0.88	0.0924	0.6754	2,3 [1,8-3,4]	2,8 [2,0-4,1]	0.5098	1	0.84	0.0645	0.3905
hsa-miR-7706	1.17	0.1938	0.5046	1.19	0.1291	0.4358	1.09	0.4677	0.8475	3,8 [3,1-4,5]	3,5 [2,9-4,3]	0.5376	1	1.18	0.1708	0.5501
hsa-miR-7977	0.72	0.0003	0.0273	0.75	0.0017	0.1139	0.81	0.0062	0.6266	7,8 [7,0-8,7]	8,0 [7,1-9,3]	0.4536	1	0.86	0.0799	0.4252
hsa-miR-874-3p	1.07	0.4164	0.6876	1.08	0.3584	0.638	1.02	0.7969	0.9456	3,7 [2,7-5,0]	3,5 [3,0-4,2]	0.743	1	1.08	0.4833	0.8126
hsa-miR-885-5p	0.89	0.1344	0.4428	0.92	0.2466	0.5331	0.92	0.2186	0.754	4,1 [2,6-6,8]	4,9 [3,8-6,1]	0.6853	1	0.97	0.6623	0.9089
hsa-miR-887-3p	1.01	0.9152	0.9567	1.07	0.5754	0.7972	0.92	0.4969	0.8576	2,8 [1,8-3,4]	2,4 [1,6-3,3]	0.8913	1	1.12	0.3987	0.7637
hsa-miR-889-3p	1.06	0.7038	0.8574	1.07	0.6853	0.8584	1.04	0.7845	0.944	2,8 [1,9-3,7]	3,0 [1,9-3,5]	0.938	1	0.98	0.8883	0.9834
hsa-miR-92a-1-5p	1.12	0.4527	0.7226	1.16	0.3197	0.5998	0.99	0.927	0.9765	3,3 [2,8-3,8]	3,1 [1,6-3,4]	0.2418	1	1.35	0.0632	0.3905
hsa-miR-92a-3p	1.06	0.7744	0.9061	1.08	0.7085	0.8621	0.97	0.8995	0.9725	13,1 [12,4-13,4]	12,8 [12,5-13,4]	0.9538	1	1.17	0.5611	0.8754
hsa-miR-92b-3p	1.51	0.0214	0.239	1.34	0.103	0.3965	1.23	0.1862	0.7414	8,9 [8,1-9,9]	8,9 [8,5-9,4]	0.7723	1	1.07	0.771	0.9512
hsa-miR-93-3p	1.21	0.285	0.5936	1.26	0.1892	0.5023	1.07	0.6913	0.9153	3,4 [3,3-3,5]	3,3 [2,5-3,7]	0.4305	1	1.58	0.0172	0.357
hsa-miR-93-5p	1.09	0.6459	0.8316	1.05	0.7889	0.8998	1.05	0.7855	0.944	12,0 [10,8-12,3]	11,4 [10,9-12,0]	0.5008	1	0.86	0.4361	0.7906
hsa-miR-9-3p	1.19	0.038	0.3024	1.17	0.0492	0.3609	1.05	0.4822	0.8519	3,1 [1,6-4,5]	3,3 [2,7-5,0]	0.3854	1	1.02	0.8421	0.9778
hsa-miR-941	1.55	0.0235	0.2425	1.31	0.172	0.4748	1.57	0.0124	0.6266	8,0 [7,7-8,7]	7,5 [7,2-7,7]	0.0191	1	1.38	0.1842	0.5574
hsa-miR-942-5p	0.92	0.5534	0.7926	0.92	0.5222	0.7637	0.97	0.8059	0.9488	3,0 [2,8-4,1]	2,8 [1,6-3,6]	0.227	1	0.95	0.7196	0.9282
hsa-miR-95-3p	1.24	0.0832	0.3531	1.2	0.1073	0.4038	1.08	0.4546	0.8422	8,6 [7,7-9,3]	8,0 [7,4-8,6]	0.1769	1	1.06	0.6082	0.8929
hsa-miR-9-5p	1.14	0.0413	0.3081	1.15	0.0213	0.2679	1.04	0.4719	0.8475	9,3 [7,9-10,0]	8,8 [7,5-10,5]	0.9538	1	1.06	0.3315	0.7067
hsa-miR-96-5p	1.13	0.2207	0.5326	1.13	0.218	0.518	1.11	0.2613	0.7666	7,0 [6,1-7,5]	6,5 [6,1-7,8]	0.9846	1	0.94	0.5859	0.8837
hsa-miR-98-3p	0.88	0.2962	0.5989	0.88	0.2838	0.5628	0.96	0.7321	0.9363	3,7 [2,9-4,2]	3,1 [1,8-3,6]	0.0887	1	1.05	0.6955	0.9089
hsa-miR-98-5p	1.06	0.7863	0.9096	1.02	0.9134	0.9643	0.93	0.7125	0.9268	10,0 [9,7-10,5]	9,9 [9,6-10,2]	0.4769	1	1.31	0.3423	0.7083
hsa-miR-99a-3p	0.77	0.0775	0.3382	0.75	0.0445	0.3609	0.93	0.6151	0.8769	3,2 [2,1-4,0]	3,8 [3,2-4,0]	0.2754	1	0.62	0.0064	0.3388
hsa-miR-99a-5p	0.87	0.4368	0.7107	0.98	0.9267	0.9739	0.88	0.4089	0.8422	13,6 [13,2-14,5]	13,9 [13,7-14,3]	0.3476	1	1.05	0.8353	0.9773
hsa-miR-99b-3p	0.88	0.4816	0.7362	0.92	0.6217	0.8219	0.9	0.5452	0.8697	6,6 [6,1-7,1]	6,4 [6,1-6,8]	0.5507	1	1.29	0.1821	0.5573
hsa-miR-99b-5p	0.91	0.6067	0.8197	0.86	0.4168	0.6917	0.9	0.5888	0.8735	12,3 [11,9-12,6]	12,0 [11,8-12,2]	0.2758	1	0.97	0.9033	0.9834
